# Supplementary material for: Salmon Gravlax Biopreservation With Lactic Acid Bacteria: A Polyphasic Approach to Assessing the Impact on Organoleptic Properties, Microbial Ecosystem and Volatilome Composition
Source: Front Microbiol. 2020 Jan 21;10:3103. doi: 10.3389/fmicb.2019.03103 (PMC6986196; doi:10.3389/fmicb.2019.03103)
Supplement: Supplementary file 1 [file Data_Sheet_1.xlsx]

## Sheet: OTU_Tab_Raw_Counts
Supplementary data 1 for : Salmon gravlax biopreservation with lactic acid bacteria: A polyphasic approach to assessing the impact on organoleptic properties, microbial ecosystem and volatilome composition (Wiernasz et al.)
OTU Table with Raw Counts
	SILVA 128 Taxonomic assignment								Control												C. maltaromaticum SF1944												L. piscium EU2229												L. gelidum EU2249
cluster_nunber	Reign	Phylum	Class	Order	Family	Genus	OTUs Affiliation	sum_seq	T1D0	T2D0	T3D0	T1D7	T2D7	T3D7	T1D14	T2D14	T3D14	T1D21	T2D21	T3D21	A1D0	A2D0	A3D0	A1D7	A2D7	A3D7	A1D14	A2D14	A3D14	A1D21	A2D21	A3D21	B1D0	B2D0	B3D0	B1D7	B2D7	B3D7	B1D14	B2D14	B3D14	B1D21	B2D21	B3D21	C1D0	C2D0	C3D0	C1D7	C2D7
Cluster_1	Bacteria	Proteobacteria	Gammaproteobacteria	Vibrionales	Vibrionaceae	Photobacterium	Photobacterium	2342097	7577	2495	2235	109463	162832	36273	92521	62874	51389	17897	11982	14211	667	981	2238	26881	34154	33158	43331	54401	6679	16145	18078	18366	218	253	9726	4243	8405	14602	20914	16580	9787	9102	6427	14882	1720	13305	30179	22433	24967
Cluster_2	Bacteria	Firmicutes	Bacilli	Lactobacillales	Streptococcaceae	Lactococcus	Lactococcus	614725	31	24	34	863	39	114	16493	22998	8286	11084	6683	4373	29	50	37	132	92	133	668	654	314	4340	2736	1184	16025	18851	13727	24426	23450	30764	32929	41172	46065	44326	39659	62669	65	71	89	38	79
Cluster_3	Bacteria	Firmicutes	Bacilli	Lactobacillales	Carnobacteriaceae	Carnobacterium	Carnobacterium	518278	78	95	64	2254	264	248	4638	5676	5055	707	1074	802	29227	26625	21341	25197	28106	31298	47810	58881	11083	17468	19791	25837	66	49	43	44	38	71	678	27	38	109	60	153	41	45	31	47	77
Cluster_4	Bacteria	Proteobacteria	Gammaproteobacteria	Enterobacteriales	Enterobacteriaceae	Serratia/Yersinia	Serratia/Yersinia	534407	182	304	88	13341	1365	1186	30521	18003	25477	5770	5986	8691	108	122	129	688	201	197	1726	3436	1491	533	2035	2769	134	228	156	248	369	1441	2700	9615	1168	1985	2169	1877	170	361	313	543	639
Cluster_5	Bacteria	Proteobacteria	Gammaproteobacteria	Vibrionales	Vibrionaceae	Vibrio	Vibrio	326775	263	133	70	33566	10935	4304	6450	1133	15826	486	1575	1373	92	21	52	611	398	152	880	2295	248	29	398	596	60	254	266	13576	1771	345	1824	339	5922	1460	1311	394	149	223	206	1098	1529
Cluster_6	Bacteria	Firmicutes	Bacilli	Lactobacillales	Leuconostocaceae	Leuconostoc	Leuconostoc	303647	47	26	19	5	3	1	1	0	1	22	35	26	9	31	14	47	39	55	0	1	0	51	42	48	24	15	27	12	29	48	58	36	63	8	14	6	6465	4561	2861	21166	21890
Cluster_7	Bacteria	Firmicutes	Bacilli	Lactobacillales	Aerococcaceae	Aerococcus	Aerococcus	203621	22	21	5	17	16	10	0	2	1	126	0	1	4	3	1	0	0	0	1	1	0	1	0	7	0	1	6	0	0	0	0	0	0	0	1	4	0	8	11	0	2
Cluster_12	Bacteria	Firmicutes	Bacilli	Lactobacillales	Enterococcaceae	Vagococcus	Vagococcus	74059	3	9	9	2	1	0	6	11	4	7	8	3	2	2	1	18	16	10	0	1	1	6	1	6	1	1	3	9	3	7	12	4	12	7	10	13	4	1	4	1	8
Cluster_19	Bacteria	Proteobacteria	Gammaproteobacteria	Pseudomonadales	Pseudomonadaceae	Pseudomonas	Pseudomonas	48624	2042	2458	743	131	343	228	194	45	128	27	9	2	1360	739	637	3	9	3	16	8	0	1	2	4	981	1384	2204	9	1	5	16	4	14	17	10	39	1331	2065	3237	4	8
Cluster_20	Bacteria	Firmicutes	Bacilli	Lactobacillales	Streptococcaceae	Lactococcus	Lactococcus	29060	0	1	1	56	2	4	1187	2183	898	615	628	219	0	1	0	46	11	12	449	394	215	1953	1562	723	67	67	40	18	9	11	186	17	19	59	42	101	0	1	0	4	3
Cluster_23	Bacteria	Firmicutes	Bacilli	Lactobacillales	Lactobacillaceae	Lactobacillus	Lactobacillus	32723	14	0	0	551	0	17	0	120	3376	33	1675	6990	1	6	4	4	0	0	7	214	31	6	31	6	2	4	0	5	13	16	1776	4	639	26	1965	118	5	6	7	5	0
Cluster_44	Bacteria	Proteobacteria	Gammaproteobacteria	Enterobacteriales	Enterobacteriaceae	Enterobacter/Klebsiella	Enterobacter/Klebsiella	11563	597	680	609	27	12	9	146	15	47	15	12	4	301	436	223	4	2	2	4	6	3	2	1	3	363	572	267	3	2	2	4	4	11	7	5	8	551	720	299	8	6
Cluster_46	Bacteria	Proteobacteria	Gammaproteobacteria	Pseudomonadales	Pseudomonadaceae	Pseudomonas	Pseudomonas 2	11434	415	727	140	60	59	31	15	7	21	3	3	3	281	134	137	0	1	0	1	3	0	0	1	1	222	703	496	1	2	2	8	1	11	3	3	11	455	477	1932	4	3
Cluster_49	Bacteria	Proteobacteria	Gammaproteobacteria	Enterobacteriales	Enterobacteriaceae	Morganella	Morganella	9912	9	18	9	137	13	29	283	414	442	73	133	117	2	1	0	16	2	4	40	76	23	17	37	70	0	1	5	7	2	8	64	34	14	7	20	8	9	9	4	5	4
Cluster_55	Bacteria	Firmicutes	Bacilli	Bacillales	Listeriaceae	Brochothrix	Brochothrix	6684	48	12	9	392	329	62	95	243	191	40	13	40	7	2	2	1	0	0	5	17	1	0	4	8	1	12	16	19	2	0	6	11	102	81	9	52	18	27	49	0	0
Cluster_57	Bacteria	Proteobacteria	Gammaproteobacteria	Pseudomonadales	Moraxellaceae	Psychrobacter	Psychrobacter	6210	425	127	54	113	109	39	6	1	15	2	0	0	160	29	52	1	1	1	0	3	0	0	0	1	81	367	302	6	0	1	0	1	22	13	5	5	292	375	466	5	0
Cluster_71	Bacteria	Firmicutes	Bacilli	Bacillales	Bacillaceae	Bacillus	Bacillus	5641	432	298	367	25	46	26	1	4	7	1	0	1	44	129	98	0	0	2	0	3	0	0	1	0	138	344	117	1	0	3	2	0	1	3	2	4	686	407	273	4	1
Cluster_76	Bacteria	Proteobacteria	Gammaproteobacteria	Pseudomonadales	Moraxellaceae	Acinetobacter	Acinetobacter	4325	202	280	152	6	21	6	2	0	3	0	0	0	235	177	243	3	1	0	1	4	0	0	0	0	58	105	55	1	0	1	2	1	1	0	0	3	119	421	196	1	0
Cluster_84	Bacteria	Proteobacteria	Gammaproteobacteria	Alteromonadales	Pseudoalteromonadaceae	Pseudoalteromonas	Pseudoalteromonas	3422	292	39	33	7	10	2	0	0	0	0	0	0	67	17	43	1	1	1	0	0	0	0	0	1	49	113	214	0	0	0	0	0	3	0	2	2	196	222	196	0	0
Cluster_92	Bacteria	Actinobacteria	Actinobacteria	Micrococcales	Dermabacteraceae	Brachybacterium	Brachybacterium	3223	235	69	78	18	81	19	11	4	18	0	0	1	99	198	44	0	3	1	4	7	1	1	0	1	16	51	44	0	1	0	4	2	3	5	1	4	62	178	134	4	1
Cluster_98	Bacteria	Proteobacteria	Betaproteobacteria	Burkholderiales	Oxalobacteraceae	Duganella	Duganella	2634	132	24	1015	3	5	0	1	0	1	0	0	0	42	38	25	0	1	0	1	0	0	0	0	0	65	43	24	0	1	0	1	0	2	1	10	1	100	271	188	0	3
Cluster_105	Bacteria	Proteobacteria	Gammaproteobacteria	Pseudomonadales	Moraxellaceae	Acinetobacter	Acinetobacter 2	3134	126	252	71	3	5	0	1	2	0	0	0	0	69	80	55	0	1	0	0	0	0	0	0	0	38	84	77	0	0	0	0	0	2	1	3	3	52	124	141	0	0
Cluster_109	Bacteria	Firmicutes	Bacilli	Bacillales	Bacillaceae	Bacillus	Bacillus 2	2409	83	105	81	3	24	5	3	1	4	0	0	1	54	78	37	1	0	0	0	1	0	0	0	0	41	43	39	1	0	2	0	0	3	1	1	0	224	125	141	6	5
Cluster_110	Bacteria	Proteobacteria	Gammaproteobacteria	Alteromonadales	Shewanellaceae	Shewanella	Shewanella	2792	47	84	23	73	6	14	41	28	7	12	10	5	16	15	14	2	1	1	10	1	0	4	1	1	14	29	10	0	0	0	21	2	1	0	1	1	16	24	15	2	4
Cluster_112	Bacteria	Proteobacteria	Gammaproteobacteria	Enterobacteriales	Enterobacteriaceae	Pantoea	Pantoea	3607	188	109	143	1	2	0	1	0	2	0	1	0	79	233	199	0	0	1	0	0	0	0	0	0	87	199	140	0	0	0	1	0	1	4	0	0	272	162	130	0	1
Cluster_121	Bacteria	Firmicutes	Bacilli	Lactobacillales	Enterococcaceae	Enterococcus	Enterococcus	2036	370	138	100	3	12	5	0	1	4	1	1	0	23	24	20	1	0	0	0	0	0	0	3	1	59	44	60	0	1	0	0	0	1	0	2	2	101	195	77	0	1
Cluster_128	Bacteria	Firmicutes	Bacilli	Lactobacillales	Leuconostocaceae	Weissella	Weissella	1945	122	86	109	18	18	8	3	3	3	0	2	0	26	66	23	0	1	2	0	1	0	2	0	0	31	66	56	1	3	0	0	2	1	2	7	4	144	200	91	7	7
Cluster_166	Bacteria	Actinobacteria	Actinobacteria	Corynebacteriales	Corynebacteriaceae	Corynebacterium	Corynebacterium	3019	149	147	87	18	39	19	11	3	10	2	1	0	121	96	92	4	2	4	3	7	1	0	0	1	60	84	71	5	0	2	5	1	15	8	0	15	136	219	161	11	8
Cluster_169	Bacteria	Proteobacteria	Gammaproteobacteria	Pseudomonadales	Pseudomonadaceae	Pseudomonas	Pseudomonas 3	1190	73	26	18	9	5	6	0	0	1	0	0	0	32	3	17	0	1	0	0	0	0	0	0	0	49	44	76	0	0	0	0	0	0	0	2	1	27	94	124	0	0
Cluster_171	Bacteria	Proteobacteria	Gammaproteobacteria	Oceanospirillales	Halomonadaceae	Cobetia	Cobetia	1212	169	7	21	6	52	15	1	2	4	0	0	0	26	2	20	0	0	0	0	0	0	0	0	0	5	18	60	11	3	0	0	2	25	33	7	6	68	78	101	2	0
Cluster_179	Bacteria	Proteobacteria	Gammaproteobacteria	Pseudomonadales	Moraxellaceae	Psychrobacter	Psychrobacter 2	1163	75	22	5	3	17	8	0	0	1	0	0	0	15	5	14	0	0	0	0	1	0	0	0	0	16	35	50	0	0	0	0	0	2	2	0	0	24	49	174	0	0
Cluster_185	Bacteria	Proteobacteria	Gammaproteobacteria	Pseudomonadales	Moraxellaceae	Psychrobacter	Psychrobacter 3	1091	87	54	0	6	5	6	0	0	4	0	0	0	67	4	26	0	0	0	0	0	0	0	0	0	21	22	64	1	0	0	1	0	0	0	1	0	70	60	58	0	1
Cluster_198	Bacteria	Proteobacteria	Betaproteobacteria	Burkholderiales	Comamonadaceae	Comamonas	Comamonas	1080	34	234	56	4	6	5	1	0	4	0	0	0	16	10	68	0	0	0	0	1	0	0	0	0	20	72	8	0	0	0	0	0	2	0	0	0	33	112	47	0	0
Cluster_213	Archaea	Euryarchaeota	Halobacteria	Halobacteriales	Halobacteriaceae	Halorubrum	Halorubrum	815	48	16	24	2	3	3	0	0	0	0	0	0	32	46	37	0	0	0	0	0	0	0	0	0	34	33	6	0	0	0	0	0	2	0	0	0	57	40	47	0	0
Cluster_218	Bacteria	Proteobacteria	Gammaproteobacteria	Enterobacteriales	Enterobacteriaceae	Hafnia/Obesumbacterium	Hafnia/Obesumbacterium	1106	1	0	0	6	0	1	474	56	9	17	9	7	0	0	1	0	0	0	8	1	9	11	6	22	4	10	4	0	3	0	7	6	0	4	0	5	0	0	0	0	1
Cluster_220	Bacteria	Actinobacteria	Actinobacteria	Micrococcales	Brevibacteriaceae	Spelaeicoccus	Spelaeicoccus	897	66	58	30	5	10	0	2	0	3	0	0	0	41	15	19	0	1	0	1	2	0	0	0	0	32	20	25	0	0	0	1	0	3	1	1	1	58	65	59	0	0
Cluster_225	Bacteria	Proteobacteria	Gammaproteobacteria	Enterobacteriales	Enterobacteriaceae	Escherichia/Shigella	Escherichia/Shigella	962	32	65	51	1	1	1	1	0	2	0	0	0	6	36	17	0	0	0	0	0	0	1	0	0	57	51	37	0	1	1	1	1	0	6	8	34	147	33	55	0	1
Cluster_231	Bacteria	Proteobacteria	Gammaproteobacteria	Pseudomonadales	Moraxellaceae	Acinetobacter	Acinetobacter 3	925	63	24	50	6	0	7	1	0	2	0	0	0	17	30	17	0	0	0	0	0	0	0	1	0	18	124	14	0	3	0	1	0	1	1	0	1	52	74	29	3	0
Cluster_258	Bacteria	Bacteroidetes	Sphingobacteria	Sphingobacteriales	Sphingobacteriaceae	Sphingobacterium	Sphingobacterium	643	24	50	18	2	5	2	1	0	2	0	0	0	40	18	14	1	2	0	0	3	0	0	0	0	9	19	6	0	0	0	0	1	1	1	0	0	10	88	47	1	1
Cluster_280	Bacteria	Actinobacteria	Actinobacteria	Micrococcales	Promicromonosporaceae	Cellulosimicrobium	Cellulosimicrobium	943	27	64	13	6	36	2	2	0	0	0	0	0	17	25	30	2	1	0	0	9	0	0	0	0	24	44	24	0	0	1	1	0	3	0	0	3	48	77	39	1	1
Cluster_290	Bacteria	Proteobacteria	Gammaproteobacteria	Pseudomonadales	Moraxellaceae	Acinetobacter	Acinetobacter 4	499	21	17	19	1	3	1	0	0	0	0	0	0	40	19	9	0	0	0	0	0	0	0	0	0	5	9	15	0	1	1	0	0	0	2	0	0	26	37	22	0	0
Cluster_295	Archaea	Euryarchaeota	Halobacteria	Halobacteriales	Halobacteriaceae	Halorubrum	Halorubrum 2	537	32	11	39	1	1	3	0	0	0	0	0	0	25	32	22	0	0	0	0	0	0	0	0	0	12	21	4	0	1	0	0	0	1	0	0	0	24	35	36	0	0
Cluster_298	Bacteria	Actinobacteria	Actinobacteria	Micrococcales	Microbacteriaceae	Microbacterium	Microbacterium	564	27	16	27	0	8	0	0	0	1	0	1	0	17	22	16	0	0	0	1	0	1	0	0	0	9	16	18	0	1	1	3	0	3	0	1	5	29	26	37	3	1
Cluster_306	Bacteria	Firmicutes	Bacilli	Bacillales	Staphylococcaceae	Staphylococcus	Staphylococcus	1132	122	54	47	6	9	0	1	1	6	0	0	0	18	92	12	0	0	1	0	4	0	0	0	1	18	27	29	0	1	0	2	0	2	32	7	1	44	72	61	2	6
Cluster_310	Bacteria	Actinobacteria	Actinobacteria	Micrococcales	Brevibacteriaceae	Brevibacterium	Brevibacterium	451	23	5	17	5	3	1	4	0	0	0	0	0	6	9	5	0	0	1	0	1	0	0	0	0	4	20	18	0	0	0	0	0	2	0	0	0	10	17	41	1	1
Cluster_331	Bacteria	Firmicutes	Bacilli	Bacillales	Bacillaceae	Bacillus	Bacillus 3	440	116	28	3	2	8	2	1	0	1	0	0	0	2	19	20	0	0	0	1	0	0	0	0	0	8	7	11	0	0	0	0	0	0	0	0	0	36	14	4	0	0
Cluster_337	Bacteria	Proteobacteria	Gammaproteobacteria	Pseudomonadales	Pseudomonadaceae	Pseudomonas	Pseudomonas 4	458	40	11	15	0	0	0	0	0	0	0	0	0	24	8	1	0	1	0	0	0	0	0	0	0	3	21	8	0	0	0	0	0	0	0	0	1	22	15	34	0	0
Cluster_338	Bacteria	Proteobacteria	Gammaproteobacteria	Xanthomonadales	Xanthomonadaceae	Stenotrophomonas	Stenotrophomonas	549	18	48	13	1	9	1	1	0	2	0	0	0	10	6	34	0	0	0	0	1	1	0	0	0	0	51	8	0	0	0	0	0	0	0	0	2	17	44	25	0	0
Cluster_351	Bacteria	Actinobacteria	Actinobacteria	Micrococcales	Brevibacteriaceae	Brevibacterium	Brevibacterium 2	365	14	11	13	3	2	0	4	0	2	0	0	0	3	9	0	0	1	0	0	0	0	0	0	0	9	16	15	0	0	0	0	0	0	0	0	0	15	47	22	2	0
Cluster_371	Bacteria	Proteobacteria	Betaproteobacteria	Burkholderiales	Comamonadaceae	Pelomonas	Pelomonas	382	6	33	13	0	1	0	2	1	0	0	0	1	2	18	3	0	0	0	0	0	0	0	0	1	26	23	13	0	2	0	0	0	1	0	1	2	24	20	35	1	2
Cluster_374	Bacteria	Proteobacteria	Gammaproteobacteria	Xanthomonadales	Xanthomonadaceae	Stenotrophomonas	Stenotrophomonas 2	379	31	38	3	3	6	0	0	0	0	0	0	0	9	4	5	0	0	0	0	1	0	0	0	0	24	25	18	0	0	0	0	0	0	0	0	0	37	18	8	0	2
Cluster_375	Bacteria	Firmicutes	Bacilli	Bacillales	Bacillaceae	Terribacillus	Terribacillus	533	132	9	26	2	3	4	0	2	1	0	0	0	6	7	3	0	0	0	1	0	0	0	0	0	11	64	6	0	0	0	0	0	0	0	0	0	14	26	15	0	2
Cluster_389	Archaea	Euryarchaeota	Halobacteria	Halobacteriales	Halobacteriaceae	Haloplanus	Haloplanus	474	13	7	18	3	1	1	0	0	0	0	0	0	15	22	6	0	0	0	0	0	0	0	0	0	8	26	4	0	1	0	0	0	0	0	0	1	39	27	41	0	0
Cluster_401	Bacteria	Proteobacteria	Gammaproteobacteria	Pseudomonadales	Moraxellaceae	Psychrobacter	Psychrobacter 4	478	26	5	8	0	2	2	0	0	0	0	0	0	3	0	6	0	0	0	0	0	0	0	0	0	0	39	52	0	0	0	0	0	1	0	0	0	61	9	40	0	0
							Sum	5131274	15451	9674	6895	161239	176787	42730	153127	113833	111261	36940	29841	36871	33614	30795	26183	53664	63050	65039	94969	120439	20102	40571	44731	49658	19327	24824	28784	42647	34119	47335	61228	67867	63970	57317	51767	80442	14375	25980	42632	45412	49265
							Min	6895
							Max	176787
							Mean	61086.6
[truncated: 43 more columns]

## Sheet: OTU_Tab_Normalized
Supplementary data 1 for : Salmon gravlax biopreservation with lactic acid bacteria: A polyphasic approach to assessing the impact on organoleptic properties, microbial ecosystem and volatilome composition (Wiernasz et al.)
OTU Table with Normalized Counts
	SILVA 128 Taxonomic assignment								Control												C. maltaromaticum SF1944												L. piscium EU2229												L. gelidum EU2249
cluster_name	Reign	Phylum	Class	Order	Family	Genus	OTUs Affiliation	sum_seq	T1D0	T2D0*	T3D0*	T1D7	T2D7	T3D7	T1D14	T2D14	T3D14	T1D21	T2D21	T3D21	A1D0	A2D0	A3D0	A1D7	A2D7	A3D7	A1D14	A2D14	A3D14	A1D21	A2D21	A3D21	B1D0	B2D0	B3D0	B1D7	B2D7	B3D7	B1D14	B2D14	B3D14	B1D21	B2D21	B3D21	C1D0	C2D0	C3D0	C1D7	C2D7
Cluster_1	Bacteria	Proteobacteria	Gammaproteobacteria	Vibrionales	Vibrionaceae	Photobacterium	Photobacterium	449365	7064	2495	2235	9781	13242	12118	8671	7913	6679	6985	5884	5577	279	464	1225	7121	7783	7269	6627	6536	4798	5731	5859	5288	176	145	4772	1453	3568	4383	4975	3542	2208	2302	1782	2667	1720	7350	10191	7049	7333
Cluster_2	Bacteria	Firmicutes	Bacilli	Lactobacillales	Streptococcaceae	Lactococcus	Lactococcus	178080	29	24	34	78	3	42	1527	2874	1070	4263	3178	1701	4	22	21	38	19	32	102	75	220	1562	874	364	11877	11012	6881	8264	9844	9402	7715	8674	10351	11110	11013	11176	65	44	28	9	17
Cluster_3	Bacteria	Firmicutes	Bacilli	Lactobacillales	Carnobacteriaceae	Carnobacterium	Carnobacterium	151560	72	95	64	191	24	98	452	722	673	259	520	317	12486	12421	11713	6811	6425	6970	7188	7015	7922	6157	6332	7498	47	26	21	11	15	19	135	8	8	36	19	35	41	21	18	16	24
Cluster_4	Bacteria	Proteobacteria	Gammaproteobacteria	Enterobacteriales	Enterobacteriaceae	Serratia/Yersinia	Serratia/Yersinia	123678	174	304	88	1175	124	415	2858	2312	3278	2288	2803	3380	47	61	69	184	47	46	251	390	1042	176	649	797	106	138	86	81	171	424	613	2038	265	481	573	328	170	188	123	167	206
Cluster_5	Bacteria	Proteobacteria	Gammaproteobacteria	Vibrionales	Vibrionaceae	Vibrio	Vibrio	68332	238	133	70	3017	861	1481	638	155	2015	191	773	553	41	13	26	181	81	36	123	266	180	9	123	173	47	150	137	4533	739	116	421	85	1323	368	367	78	149	124	69	351	479
Cluster_6	Bacteria	Firmicutes	Bacilli	Lactobacillales	Leuconostocaceae	Leuconostoc	Leuconostoc	83256	45	26	19	0	0	0	0	0	0	9	16	11	6	12	9	15	10	15	0	0	0	15	8	14	20	4	12	2	12	15	15	9	11	1	3	0	6465	2523	958	6760	6294
Cluster_7	Bacteria	Firmicutes	Bacilli	Lactobacillales	Aerococcaceae	Aerococcus	Aerococcus	24042	22	21	5	0	2	3	0	0	0	56	0	1	0	1	1	0	0	0	0	0	0	0	0	2	0	1	4	0	0	0	0	0	0	0	0	0	0	6	4	0	0
Cluster_12	Bacteria	Firmicutes	Bacilli	Lactobacillales	Enterococcaceae	Vagococcus	Vagococcus	35959	2	9	9	0	0	0	1	0	0	3	2	0	1	1	1	2	4	2	0	0	1	3	0	2	1	0	2	1	1	1	3	1	2	2	5	3	4	1	1	0	2
Cluster_19	Bacteria	Proteobacteria	Gammaproteobacteria	Pseudomonadales	Pseudomonadaceae	Pseudomonas	Pseudomonas	18528	1870	2458	743	11	26	81	16	1	23	9	5	0	578	353	353	0	1	0	1	3	0	0	2	0	748	770	1116	4	0	2	3	1	2	6	2	7	1331	1128	1052	1	1
Cluster_20	Bacteria	Firmicutes	Bacilli	Lactobacillales	Streptococcaceae	Lactococcus	Lactococcus 2	8148	0	1	1	5	0	0	106	274	116	240	294	87	0	1	0	12	3	1	66	39	160	710	505	199	50	34	18	7	4	2	44	1	7	10	12	16	0	1	0	2	0
Cluster_23	Bacteria	Firmicutes	Bacilli	Lactobacillales	Lactobacillaceae	Lactobacillus	Lactobacillus	9593	13	0	0	33	0	10	0	19	418	8	812	2684	0	1	2	1	0	0	2	23	26	1	8	2	1	4	0	0	6	3	419	1	139	8	566	26	5	3	4	3	0
Cluster_44	Bacteria	Proteobacteria	Gammaproteobacteria	Enterobacteriales	Enterobacteriaceae	Enterobacter/Klebsiella	Enterobacter/Klebsiella	6050	568	680	609	2	1	1	15	2	8	8	6	2	125	185	116	1	0	0	1	1	1	1	0	0	268	329	150	1	1	0	0	1	0	1	1	1	551	397	113	3	2
Cluster_46	Bacteria	Proteobacteria	Gammaproteobacteria	Pseudomonadales	Pseudomonadaceae	Pseudomonas	Pseudomonas 2	5039	384	727	140	8	5	11	0	2	4	1	0	0	131	65	79	0	0	0	0	0	0	0	0	1	170	413	266	0	1	0	3	0	2	0	1	3	455	285	661	2	2
Cluster_49	Bacteria	Proteobacteria	Gammaproteobacteria	Enterobacteriales	Enterobacteriaceae	Morganella	Morganella	2271	8	18	9	12	0	6	23	50	56	27	63	43	1	1	0	6	0	2	5	7	15	5	7	27	0	1	3	1	1	5	15	8	6	3	8	2	9	5	1	2	1
Cluster_55	Bacteria	Firmicutes	Bacilli	Bacillales	Listeriaceae	Brochothrix	Brochothrix	1419	46	12	9	31	32	26	7	40	21	15	6	16	2	0	1	1	0	0	2	6	1	0	3	2	1	10	9	8	0	0	2	2	25	18	4	10	18	19	15	0	0
Cluster_57	Bacteria	Proteobacteria	Gammaproteobacteria	Pseudomonadales	Moraxellaceae	Psychrobacter	Psychrobacter	2576	398	127	54	8	11	15	0	0	2	2	0	0	71	16	28	0	0	0	0	1	0	0	0	0	58	202	160	1	0	0	0	0	10	6	3	0	292	199	149	1	0
Cluster_71	Bacteria	Firmicutes	Bacilli	Bacillales	Bacillaceae	Bacillus	Bacillus	3120	402	298	367	2	4	14	0	0	1	0	0	1	19	62	55	0	0	0	0	2	0	0	0	0	103	182	58	1	0	1	0	0	0	1	0	1	686	222	81	0	0
Cluster_76	Bacteria	Proteobacteria	Gammaproteobacteria	Pseudomonadales	Moraxellaceae	Acinetobacter	Acinetobacter	2013	193	280	152	0	2	1	0	0	0	0	0	0	112	89	134	0	0	0	0	1	0	0	0	0	39	56	25	0	0	0	0	0	1	0	0	0	119	237	57	0	0
Cluster_84	Bacteria	Proteobacteria	Gammaproteobacteria	Alteromonadales	Pseudoalteromonadaceae	Pseudoalteromonas	Pseudoalteromonas	1435	270	39	33	0	1	0	0	0	0	0	0	0	31	11	26	1	0	0	0	0	0	0	0	0	38	54	98	0	0	0	0	0	1	0	1	0	196	134	75	0	0
Cluster_92	Bacteria	Actinobacteria	Actinobacteria	Micrococcales	Dermabacteraceae	Brachybacterium	Brachybacterium	1383	215	69	78	2	2	10	1	2	1	0	0	0	41	97	24	0	0	0	1	3	1	0	0	1	14	20	20	0	1	0	1	1	0	1	0	1	62	93	52	0	0
Cluster_98	Bacteria	Proteobacteria	Betaproteobacteria	Burkholderiales	Oxalobacteraceae	Duganella	Duganella	1899	120	24	1015	0	1	0	0	0	0	0	0	0	19	14	12	0	0	0	0	0	0	0	0	0	46	24	12	0	0	0	1	0	1	1	3	0	100	161	55	0	0
Cluster_105	Bacteria	Proteobacteria	Gammaproteobacteria	Pseudomonadales	Moraxellaceae	Acinetobacter	Acinetobacter 2	1145	119	252	71	0	1	0	1	0	0	0	0	0	26	38	30	0	0	0	0	0	0	0	0	0	26	42	37	0	0	0	0	0	0	0	0	1	52	61	43	0	0
Cluster_109	Bacteria	Firmicutes	Bacilli	Bacillales	Bacillaceae	Bacillus	Bacillus 2	1045	77	105	81	0	2	3	0	0	0	0	0	0	21	34	17	0	0	0	0	1	0	0	0	0	27	24	17	1	0	1	0	0	1	0	0	0	224	65	42	2	2
Cluster_110	Bacteria	Proteobacteria	Gammaproteobacteria	Alteromonadales	Shewanellaceae	Shewanella	Shewanella	669	46	84	23	10	0	7	6	3	0	6	5	1	7	6	4	1	0	0	4	0	0	0	0	1	8	12	7	0	0	0	6	0	1	0	1	0	16	13	5	1	1
Cluster_112	Bacteria	Proteobacteria	Gammaproteobacteria	Enterobacteriales	Enterobacteriaceae	Pantoea	Pantoea	1950	173	109	143	0	0	0	0	0	0	0	1	0	39	101	114	0	0	0	0	0	0	0	0	0	74	119	77	0	0	0	0	0	0	2	0	0	272	90	39	0	1
Cluster_121	Bacteria	Firmicutes	Bacilli	Lactobacillales	Enterococcaceae	Enterococcus	Enterococcus	1136	351	138	100	0	0	1	0	0	1	0	0	0	9	8	9	0	0	0	0	0	0	0	1	0	44	26	29	0	0	0	0	0	0	0	0	1	101	112	30	0	0
Cluster_128	Bacteria	Firmicutes	Bacilli	Lactobacillales	Leuconostocaceae	Weissella	Weissella	991	115	86	109	2	6	3	0	0	1	0	0	0	10	33	14	0	0	0	0	1	0	0	0	0	25	39	25	1	2	0	0	1	0	0	0	2	144	114	37	2	2
Cluster_166	Bacteria	Actinobacteria	Actinobacteria	Corynebacteriales	Corynebacteriaceae	Corynebacterium	Corynebacterium	1484	141	147	87	2	4	5	2	0	1	1	0	0	48	40	52	0	1	2	1	1	1	0	0	0	45	42	33	2	0	1	1	1	5	1	0	2	136	135	57	1	2
Cluster_169	Bacteria	Proteobacteria	Gammaproteobacteria	Pseudomonadales	Pseudomonadaceae	Pseudomonas	Pseudomonas 3	512	65	26	18	1	0	2	0	0	0	0	0	0	12	1	7	0	0	0	0	0	0	0	0	0	40	27	29	0	0	0	0	0	0	0	1	1	27	57	44	0	0
Cluster_171	Bacteria	Proteobacteria	Gammaproteobacteria	Oceanospirillales	Halomonadaceae	Cobetia	Cobetia	559	156	7	21	0	9	7	1	0	1	0	0	0	15	2	10	0	0	0	0	0	0	0	0	0	4	10	29	2	1	0	0	0	3	3	4	3	68	40	33	0	0
Cluster_179	Bacteria	Proteobacteria	Gammaproteobacteria	Pseudomonadales	Moraxellaceae	Psychrobacter	Psychrobacter 2	421	71	22	5	0	0	3	0	0	1	0	0	0	8	2	8	0	0	0	0	0	0	0	0	0	13	18	25	0	0	0	0	0	0	1	0	0	24	29	59	0	0
Cluster_185	Bacteria	Proteobacteria	Gammaproteobacteria	Pseudomonadales	Moraxellaceae	Psychrobacter	Psychrobacter 3	523	81	54	0	0	0	2	0	0	1	0	0	0	25	1	18	0	0	0	0	0	0	0	0	0	16	11	34	1	0	0	0	0	0	0	0	0	70	45	16	0	0
Cluster_198	Bacteria	Proteobacteria	Betaproteobacteria	Burkholderiales	Comamonadaceae	Comamonas	Comamonas	625	32	234	56	1	0	1	1	0	1	0	0	0	10	6	33	0	0	0	0	1	0	0	0	0	17	41	2	0	0	0	0	0	1	0	0	0	33	56	14	0	0
Cluster_213	Archaea	Euryarchaeota	Halobacteria	Halobacteriales	Halobacteriaceae	Halorubrum	Halorubrum	409	45	16	24	0	0	1	0	0	0	0	0	0	14	24	17	0	0	0	0	0	0	0	0	0	24	18	3	0	0	0	0	0	0	0	0	0	57	19	21	0	0
Cluster_218	Bacteria	Proteobacteria	Gammaproteobacteria	Enterobacteriales	Enterobacteriaceae	Hafnia/Obesumbacterium	Hafnia/Obesumbacterium	208	1	0	0	0	0	1	47	5	2	4	6	1	0	0	0	0	0	0	1	0	6	5	3	4	4	4	4	0	2	0	0	1	0	1	0	0	0	0	0	0	1
Cluster_220	Bacteria	Actinobacteria	Actinobacteria	Micrococcales	Brevibacteriaceae	Spelaeicoccus	Spelaeicoccus	455	63	58	30	0	1	0	0	0	0	0	0	0	23	4	14	0	0	0	0	0	0	0	0	0	19	10	10	0	0	0	1	0	0	0	0	0	58	35	21	0	0
Cluster_225	Bacteria	Proteobacteria	Gammaproteobacteria	Enterobacteriales	Enterobacteriaceae	Escherichia/Shigella	Escherichia/Shigella	564	29	65	51	0	0	0	0	0	0	0	0	0	2	19	9	0	0	0	0	0	0	0	0	0	45	37	25	0	1	0	0	0	0	3	2	9	147	14	13	0	1
Cluster_231	Bacteria	Proteobacteria	Gammaproteobacteria	Pseudomonadales	Moraxellaceae	Acinetobacter	Acinetobacter 3	467	58	24	50	1	0	1	0	0	0	0	0	0	5	22	13	0	0	0	0	0	0	0	1	0	12	72	6	0	1	0	0	0	0	0	0	0	52	40	13	2	0
Cluster_258	Bacteria	Bacteroidetes	Sphingobacteria	Sphingobacteriales	Sphingobacteriaceae	Sphingobacterium	Sphingobacterium	290	20	50	18	0	2	2	0	0	0	0	0	0	16	6	10	0	1	0	0	0	0	0	0	0	7	13	3	0	0	0	0	0	0	0	0	0	10	47	19	0	0
Cluster_280	Bacteria	Actinobacteria	Actinobacteria	Micrococcales	Promicromonosporaceae	Cellulosimicrobium	Cellulosimicrobium	416	26	64	13	1	2	0	0	0	0	0	0	0	8	10	15	0	0	0	0	1	0	0	0	0	16	27	13	0	0	0	1	0	1	0	0	0	48	43	10	0	0
Cluster_290	Bacteria	Proteobacteria	Gammaproteobacteria	Pseudomonadales	Moraxellaceae	Acinetobacter	Acinetobacter 4	249	20	17	19	0	2	1	0	0	0	0	0	0	15	10	5	0	0	0	0	0	0	0	0	0	5	6	8	0	0	0	0	0	0	0	0	0	26	24	11	0	0
Cluster_295	Archaea	Euryarchaeota	Halobacteria	Halobacteriales	Halobacteriaceae	Halorubrum	Halorubrum 2	282	32	11	39	0	0	0	0	0	0	0	0	0	11	14	16	0	0	0	0	0	0	0	0	0	9	11	2	0	0	0	0	0	1	0	0	0	24	19	15	0	0
Cluster_298	Bacteria	Actinobacteria	Actinobacteria	Micrococcales	Microbacteriaceae	Microbacterium	Microbacterium	236	21	16	27	0	1	0	0	0	0	0	1	0	5	12	8	0	0	0	0	0	1	0	0	0	6	6	7	0	1	0	0	0	0	0	1	0	29	14	12	1	0
Cluster_306	Bacteria	Firmicutes	Bacilli	Bacillales	Staphylococcaceae	Staphylococcus	Staphylococcus	575	110	54	47	0	0	0	0	1	0	0	0	0	9	41	10	0	0	0	0	0	0	0	0	0	15	19	17	0	1	0	1	0	0	9	2	1	44	40	21	0	3
Cluster_310	Bacteria	Actinobacteria	Actinobacteria	Micrococcales	Brevibacteriaceae	Brevibacterium	Brevibacterium	193	22	5	17	0	0	0	1	0	0	0	0	0	4	4	2	0	0	0	0	0	0	0	0	0	4	10	10	0	0	0	0	0	0	0	0	0	10	8	16	0	0
Cluster_331	Bacteria	Firmicutes	Bacilli	Bacillales	Bacillaceae	Bacillus	Bacillus 3	257	106	28	3	0	2	2	0	0	0	0	0	0	1	7	9	0	0	0	0	0	0	0	0	0	4	4	6	0	0	0	0	0	0	0	0	0	36	7	3	0	0
Cluster_337	Bacteria	Proteobacteria	Gammaproteobacteria	Pseudomonadales	Pseudomonadaceae	Pseudomonas	Pseudomonas 4	311	34	11	15	0	0	0	0	0	0	0	0	0	12	6	1	0	0	0	0	0	0	0	0	0	3	12	5	0	0	0	0	0	0	0	0	0	22	10	15	0	0
Cluster_338	Bacteria	Proteobacteria	Gammaproteobacteria	Xanthomonadales	Xanthomonadaceae	Stenotrophomonas	Stenotrophomonas	257	17	48	13	1	0	0	0	0	0	0	0	0	6	2	21	0	0	0	0	1	0	0	0	0	0	29	5	0	0	0	0	0	0	0	0	1	17	21	4	0	0
Cluster_351	Bacteria	Actinobacteria	Actinobacteria	Micrococcales	Brevibacteriaceae	Brevibacterium	Brevibacterium 2	176	13	11	13	0	0	0	1	0	0	0	0	0	2	5	0	0	0	0	0	0	0	0	0	0	6	7	11	0	0	0	0	0	0	0	0	0	15	24	6	0	0
Cluster_371	Bacteria	Proteobacteria	Betaproteobacteria	Burkholderiales	Comamonadaceae	Pelomonas	Pelomonas	188	6	33	13	0	0	0	0	0	0	0	0	0	0	9	1	0	0	0	0	0	0	0	0	0	19	13	9	0	1	0	0	0	0	0	1	0	24	10	11	0	0
Cluster_374	Bacteria	Proteobacteria	Gammaproteobacteria	Xanthomonadales	Xanthomonadaceae	Stenotrophomonas	Stenotrophomonas 2	215	31	38	3	0	2	0	0	0	0	0	0	0	3	3	3	0	0	0	0	1	0	0	0	0	13	15	8	0	0	0	0	0	0	0	0	0	37	11	1	0	0
Cluster_375	Bacteria	Firmicutes	Bacilli	Bacillales	Bacillaceae	Terribacillus	Terribacillus	312	125	9	26	0	0	1	0	0	1	0	0	0	2	5	2	0	0	0	0	0	0	0	0	0	8	42	2	0	0	0	0	0	0	0	0	0	14	12	2	0	1
Cluster_389	Archaea	Euryarchaeota	Halobacteria	Halobacteriales	Halobacteriaceae	Haloplanus	Haloplanus	223	12	7	18	0	0	0	0	0	0	0	0	0	11	10	4	0	0	0	0	0	0	0	0	0	7	15	0	0	1	0	0	0	0	0	0	0	39	16	20	0	0
Cluster_401	Bacteria	Proteobacteria	Gammaproteobacteria	Pseudomonadales	Moraxellaceae	Psychrobacter	Psychrobacter 4	230	24	5	8	0	0	0	0	0	0	0	0	0	2	0	4	0	0	0	0	0	0	0	0	0	0	19	27	0	0	0	0	0	0	0	0	0	61	3	15	0	0
									14375	9674	6895	14375	14375	14375	14375	14375	14375	14375	14375	14375	14375	14375	14375	14375	14375	14375	14375	14375	14375	14375	14375	14375	14375	14375	14375	14375	14375	14375	14375	14375	14375	14375	14375	14375	14375	14375	14375	14375	14375
									* Not normalized due to insufficiant sequences number.
									These samples were only kept for ecosystem data vizualization and withdrawn for downstream statisticall analyses (α- /β-diversity, differential analysis, etc...)
[truncated: 43 more columns]

## Sheet: OTU_Tab_relat_Abundance
Supplementary data 1 for : Salmon gravlax biopreservation with lactic acid bacteria: A polyphasic approach to assessing the impact on organoleptic properties, microbial ecosystem and volatilome composition (Wiernasz et al.)
OTU Table with Counts expressed as relative abundance
	SILVA 128 Taxonomic assignment							Control												C. maltaromaticum SF1944												L. piscium EU2229												L. gelidum EU2249
cluster_name	Reign	Phylum	Class	Order	Family	Genus	OTUs Affiliation	T1D0	T2D0*	T3D0*	T1D7	T2D7	T3D7	T1D14	T2D14	T3D14	T1D21	T2D21	T3D21	A1D0	A2D0	A3D0	A1D7	A2D7	A3D7	A1D14	A2D14	A3D14	A1D21	A2D21	A3D21	B1D0	B2D0	B3D0	B1D7	B2D7	B3D7	B1D14	B2D14	B3D14	B1D21	B2D21	B3D21	C1D0	C2D0	C3D0	C1D7	C2D7	C3D7
Cluster_1	Bacteria	Proteobacteria	Gammaproteobacteria	Vibrionales	Vibrionaceae	Photobacterium	Photobacterium	49.1409	25.7908	32.4148	68.0417	92.1183	84.2991	60.32	55.047	46.4626	48.5913	40.9322	38.7965	1.94087	3.22783	8.52174	49.5374	54.1426	50.567	46.1009	45.4678	33.3774	39.8678	40.7583	36.7861	1.22435	1.0087	33.1965	10.1078	24.8209	30.4904	34.6087	24.64	15.36	16.0139	12.3965	18.553	11.9652	51.1304	70.8939	49.0365	51.0122	53.4817
Cluster_2	Bacteria	Firmicutes	Bacilli	Lactobacillales	Streptococcaceae	Lactococcus	Lactococcus	0.201739	0.248088	0.493111	0.542609	0.0208696	0.292174	10.6226	19.993	7.44348	29.6557	22.1078	11.833	0.0278261	0.153043	0.146087	0.264348	0.132174	0.222609	0.709565	0.521739	1.53043	10.8661	6.08	2.53217	82.6226	76.6052	47.8678	57.4887	68.48	65.4052	53.6696	60.3409	72.007	77.287	76.6122	77.7461	0.452174	0.306087	0.194783	0.0626087	0.118261	0.0904348
Cluster_3	Bacteria	Firmicutes	Bacilli	Lactobacillales	Carnobacteriaceae	Carnobacterium	Carnobacterium	0.50087	0.982014	0.928209	1.3287	0.166957	0.681739	3.14435	5.02261	4.68174	1.80174	3.61739	2.20522	86.8591	86.407	81.4817	47.3809	44.6957	48.487	50.0035	48.8	55.1096	42.8313	44.0487	52.16	0.326957	0.18087	0.146087	0.0765217	0.104348	0.132174	0.93913	0.0556522	0.0556522	0.250435	0.132174	0.243478	0.285217	0.146087	0.125217	0.111304	0.166957	0.153043
Cluster_4	Bacteria	Proteobacteria	Gammaproteobacteria	Enterobacteriales	Enterobacteriaceae	Serratia/Yersinia	Serratia/Yersinia	1.21043	3.14244	1.27629	8.17391	0.862609	2.88696	19.8817	16.0835	22.8035	15.9165	19.4991	23.513	0.326957	0.424348	0.48	1.28	0.326957	0.32	1.74609	2.71304	7.2487	1.22435	4.51478	5.54435	0.737391	0.96	0.598261	0.563478	1.18957	2.94957	4.26435	14.1774	1.84348	3.34609	3.98609	2.28174	1.18261	1.30783	0.855652	1.16174	1.43304	0.876522
Cluster_5	Bacteria	Proteobacteria	Gammaproteobacteria	Vibrionales	Vibrionaceae	Vibrio	Vibrio	1.65565	1.37482	1.01523	20.9878	5.98957	10.3026	4.43826	1.07826	14.0174	1.3287	5.37739	3.84696	0.285217	0.0904348	0.18087	1.25913	0.563478	0.250435	0.855652	1.85043	1.25217	0.0626087	0.855652	1.20348	0.326957	1.04348	0.953043	31.5339	5.14087	0.806957	2.9287	0.591304	9.20348	2.56	2.55304	0.542609	1.03652	0.862609	0.48	2.44174	3.33217	1.3287
Cluster_6	Bacteria	Firmicutes	Bacilli	Lactobacillales	Leuconostocaceae	Leuconostoc	Leuconostoc	0.313043	0.268762	0.275562	0	0	0	0	0	0	0.0626087	0.111304	0.0765217	0.0417391	0.0834783	0.0626087	0.104348	0.0695652	0.104348	0	0	0	0.104348	0.0556522	0.0973913	0.13913	0.0278261	0.0834783	0.013913	0.0834783	0.104348	0.104348	0.0626087	0.0765217	0.00695652	0.0208696	0	44.9739	17.5513	6.66435	47.0261	43.7843	43.9443
Cluster_7	Bacteria	Firmicutes	Bacilli	Lactobacillales	Aerococcaceae	Aerococcus	Aerococcus	0.153043	0.217077	0.0725163	0	0.013913	0.0208696	0	0	0	0.389565	0	0.00695652	0	0.00695652	0.00695652	0	0	0	0	0	0	0	0	0.013913	0	0.00695652	0.0278261	0	0	0	0	0	0	0	0	0	0	0.0417391	0.0278261	0	0	0
Cluster_12	Bacteria	Firmicutes	Bacilli	Lactobacillales	Enterococcaceae	Vagococcus	Vagococcus	0.013913	0.0930329	0.130529	0	0	0	0.00695652	0	0	0.0208696	0.013913	0	0.00695652	0.00695652	0.00695652	0.013913	0.0278261	0.013913	0	0	0.00695652	0.0208696	0	0.013913	0.00695652	0	0.013913	0.00695652	0.00695652	0.00695652	0.0208696	0.00695652	0.013913	0.013913	0.0347826	0.0208696	0.0278261	0.00695652	0.00695652	0	0.013913	0.013913
Cluster_19	Bacteria	Proteobacteria	Gammaproteobacteria	Pseudomonadales	Pseudomonadaceae	Pseudomonas	Pseudomonas	13.0087	25.4083	10.7759	0.0765217	0.18087	0.563478	0.111304	0.00695652	0.16	0.0626087	0.0347826	0	4.02087	2.45565	2.45565	0	0.00695652	0	0.00695652	0.0208696	0	0	0.013913	0	5.20348	5.35652	7.76348	0.0278261	0	0.013913	0.0208696	0.00695652	0.013913	0.0417391	0.013913	0.0486957	9.25913	7.84696	7.31826	0.00695652	0.00695652	0.00695652
Cluster_20	Bacteria	Firmicutes	Bacilli	Lactobacillales	Streptococcaceae	Lactococcus	Lactococcus 2	0	0.010337	0.0145033	0.0347826	0	0	0.737391	1.90609	0.806957	1.66957	2.04522	0.605217	0	0.00695652	0	0.0834783	0.0208696	0.00695652	0.45913	0.271304	1.11304	4.93913	3.51304	1.38435	0.347826	0.236522	0.125217	0.0486957	0.0278261	0.013913	0.306087	0.00695652	0.0486957	0.0695652	0.0834783	0.111304	0	0.00695652	0	0.013913	0	0.00695652
Cluster_23	Bacteria	Firmicutes	Bacilli	Lactobacillales	Lactobacillaceae	Lactobacillus	Lactobacillus	0.0904348	0	0	0.229565	0	0.0695652	0	0.132174	2.90783	0.0556522	5.6487	18.6713	0	0.00695652	0.013913	0.00695652	0	0	0.013913	0.16	0.18087	0.00695652	0.0556522	0.013913	0.00695652	0.0278261	0	0	0.0417391	0.0208696	2.91478	0.00695652	0.966957	0.0556522	3.93739	0.18087	0.0347826	0.0208696	0.0278261	0.0208696	0	0.00695652
Cluster_44	Bacteria	Proteobacteria	Gammaproteobacteria	Enterobacteriales	Enterobacteriaceae	Enterobacter/Klebsiella	Enterobacter/Klebsiella	3.9513	7.02915	8.83249	0.013913	0.00695652	0.00695652	0.104348	0.013913	0.0556522	0.0556522	0.0417391	0.013913	0.869565	1.28696	0.806957	0.00695652	0	0	0.00695652	0.00695652	0.00695652	0.00695652	0	0	1.86435	2.2887	1.04348	0.00695652	0.00695652	0	0	0.00695652	0	0.00695652	0.00695652	0.00695652	3.83304	2.76174	0.786087	0.0208696	0.013913	0
Cluster_46	Bacteria	Proteobacteria	Gammaproteobacteria	Pseudomonadales	Pseudomonadaceae	Pseudomonas	Pseudomonas 2	2.6713	7.51499	2.03046	0.0556522	0.0347826	0.0765217	0	0.013913	0.0278261	0.00695652	0	0	0.911304	0.452174	0.549565	0	0	0	0	0	0	0	0	0.00695652	1.18261	2.87304	1.85043	0	0.00695652	0	0.0208696	0	0.013913	0	0.00695652	0.0208696	3.16522	1.98261	4.59826	0.013913	0.013913	0
Cluster_49	Bacteria	Proteobacteria	Gammaproteobacteria	Enterobacteriales	Enterobacteriaceae	Morganella	Morganella	0.0556522	0.186066	0.130529	0.0834783	0	0.0417391	0.16	0.347826	0.389565	0.187826	0.438261	0.29913	0.00695652	0.00695652	0	0.0417391	0	0.013913	0.0347826	0.0486957	0.104348	0.0347826	0.0486957	0.187826	0	0.00695652	0.0208696	0.00695652	0.00695652	0.0347826	0.104348	0.0556522	0.0417391	0.0208696	0.0556522	0.013913	0.0626087	0.0347826	0.00695652	0.013913	0.00695652	0.0208696
Cluster_55	Bacteria	Firmicutes	Bacilli	Bacillales	Listeriaceae	Brochothrix	Brochothrix	0.32	0.124044	0.130529	0.215652	0.222609	0.18087	0.0486957	0.278261	0.146087	0.104348	0.0417391	0.111304	0.013913	0	0.00695652	0.00695652	0	0	0.013913	0.0417391	0.00695652	0	0.0208696	0.013913	0.00695652	0.0695652	0.0626087	0.0556522	0	0	0.013913	0.013913	0.173913	0.125217	0.0278261	0.0695652	0.125217	0.132174	0.104348	0	0	0
Cluster_57	Bacteria	Proteobacteria	Gammaproteobacteria	Pseudomonadales	Moraxellaceae	Psychrobacter	Psychrobacter	2.7687	1.3128	0.783176	0.0556522	0.0765217	0.104348	0	0	0.013913	0.013913	0	0	0.493913	0.111304	0.194783	0	0	0	0	0.00695652	0	0	0	0	0.403478	1.40522	1.11304	0.00695652	0	0	0	0	0.0695652	0.0417391	0.0208696	0	2.0313	1.38435	1.03652	0.00695652	0	0
Cluster_71	Bacteria	Firmicutes	Bacilli	Bacillales	Bacillaceae	Bacillus	Bacillus	2.79652	3.08042	5.3227	0.013913	0.0278261	0.0973913	0	0	0.00695652	0	0	0.00695652	0.132174	0.431304	0.382609	0	0	0	0	0.013913	0	0	0	0	0.716522	1.26609	0.403478	0.00695652	0	0.00695652	0	0	0	0.00695652	0	0.00695652	4.77217	1.54435	0.563478	0	0	0.00695652
Cluster_76	Bacteria	Proteobacteria	Gammaproteobacteria	Pseudomonadales	Moraxellaceae	Acinetobacter	Acinetobacter	1.34261	2.89436	2.2045	0	0.013913	0.00695652	0	0	0	0	0	0	0.77913	0.61913	0.932174	0	0	0	0	0.00695652	0	0	0	0	0.271304	0.389565	0.173913	0	0	0	0	0	0.00695652	0	0	0	0.827826	1.6487	0.396522	0	0	0
Cluster_84	Bacteria	Proteobacteria	Gammaproteobacteria	Alteromonadales	Pseudoalteromonadaceae	Pseudoalteromonas	Pseudoalteromonas	1.87826	0.403142	0.478608	0	0.00695652	0	0	0	0	0	0	0	0.215652	0.0765217	0.18087	0.00695652	0	0	0	0	0	0	0	0	0.264348	0.375652	0.681739	0	0	0	0	0	0.00695652	0	0.00695652	0	1.36348	0.932174	0.521739	0	0	0
Cluster_92	Bacteria	Actinobacteria	Actinobacteria	Micrococcales	Dermabacteraceae	Brachybacterium	Brachybacterium	1.49565	0.713252	1.13125	0.013913	0.013913	0.0695652	0.00695652	0.013913	0.00695652	0	0	0	0.285217	0.674783	0.166957	0	0	0	0.00695652	0.0208696	0.00695652	0	0	0.00695652	0.0973913	0.13913	0.13913	0	0.00695652	0	0.00695652	0.00695652	0	0.00695652	0	0.00695652	0.431304	0.646957	0.361739	0	0	0.00695652
Cluster_98	Bacteria	Proteobacteria	Betaproteobacteria	Burkholderiales	Oxalobacteraceae	Duganella	Duganella	0.834783	0.248088	14.7208	0	0.00695652	0	0	0	0	0	0	0	0.132174	0.0973913	0.0834783	0	0	0	0	0	0	0	0	0	0.32	0.166957	0.0834783	0	0	0	0.00695652	0	0.00695652	0.00695652	0.0208696	0	0.695652	1.12	0.382609	0	0	0.00695652
Cluster_105	Bacteria	Proteobacteria	Gammaproteobacteria	Pseudomonadales	Moraxellaceae	Acinetobacter	Acinetobacter 2	0.827826	2.60492	1.02973	0	0.00695652	0	0.00695652	0	0	0	0	0	0.18087	0.264348	0.208696	0	0	0	0	0	0	0	0	0	0.18087	0.292174	0.257391	0	0	0	0	0	0	0	0	0.00695652	0.361739	0.424348	0.29913	0	0	0
Cluster_109	Bacteria	Firmicutes	Bacilli	Bacillales	Bacillaceae	Bacillus	Bacillus 2	0.535652	1.08538	1.17476	0	0.013913	0.0208696	0	0	0	0	0	0	0.146087	0.236522	0.118261	0	0	0	0	0.00695652	0	0	0	0	0.187826	0.166957	0.118261	0.00695652	0	0.00695652	0	0	0.00695652	0	0	0	1.55826	0.452174	0.292174	0.013913	0.013913	0
Cluster_110	Bacteria	Proteobacteria	Gammaproteobacteria	Alteromonadales	Shewanellaceae	Shewanella	Shewanella	0.32	0.868307	0.333575	0.0695652	0	0.0486957	0.0417391	0.0208696	0	0.0417391	0.0347826	0.00695652	0.0486957	0.0417391	0.0278261	0.00695652	0	0	0.0278261	0	0	0	0	0.00695652	0.0556522	0.0834783	0.0486957	0	0	0	0.0417391	0	0.00695652	0	0.00695652	0	0.111304	0.0904348	0.0347826	0.00695652	0.00695652	0
Cluster_112	Bacteria	Proteobacteria	Gammaproteobacteria	Enterobacteriales	Enterobacteriaceae	Pantoea	Pantoea	1.20348	1.12673	2.07397	0	0	0	0	0	0	0	0.00695652	0	0.271304	0.702609	0.793043	0	0	0	0	0	0	0	0	0	0.514783	0.827826	0.535652	0	0	0	0	0	0	0.013913	0	0	1.89217	0.626087	0.271304	0	0.00695652	0
Cluster_121	Bacteria	Firmicutes	Bacilli	Lactobacillales	Enterococcaceae	Enterococcus	Enterococcus	2.44174	1.4265	1.45033	0	0	0.00695652	0	0	0.00695652	0	0	0	0.0626087	0.0556522	0.0626087	0	0	0	0	0	0	0	0.00695652	0	0.306087	0.18087	0.201739	0	0	0	0	0	0	0	0	0.00695652	0.702609	0.77913	0.208696	0	0	0.0208696
Cluster_128	Bacteria	Firmicutes	Bacilli	Lactobacillales	Leuconostocaceae	Weissella	Weissella	0.8	0.888981	1.58086	0.013913	0.0417391	0.0208696	0	0	0.00695652	0	0	0	0.0695652	0.229565	0.0973913	0	0	0	0	0.00695652	0	0	0	0	0.173913	0.271304	0.173913	0.00695652	0.013913	0	0	0.00695652	0	0	0	0.013913	1.00174	0.793043	0.257391	0.013913	0.013913	0
Cluster_166	Bacteria	Actinobacteria	Actinobacteria	Corynebacteriales	Corynebacteriaceae	Corynebacterium	Corynebacterium	0.98087	1.51954	1.26178	0.013913	0.0278261	0.0347826	0.013913	0	0.00695652	0.00695652	0	0	0.333913	0.278261	0.361739	0	0.00695652	0.013913	0.00695652	0.00695652	0.00695652	0	0	0	0.313043	0.292174	0.229565	0.013913	0	0.00695652	0.00695652	0.00695652	0.0347826	0.00695652	0	0.013913	0.946087	0.93913	0.396522	0.00695652	0.013913	0
Cluster_169	Bacteria	Proteobacteria	Gammaproteobacteria	Pseudomonadales	Pseudomonadaceae	Pseudomonas	Pseudomonas 3	0.452174	0.268762	0.261059	0.00695652	0	0.013913	0	0	0	0	0	0	0.0834783	0.00695652	0.0486957	0	0	0	0	0	0	0	0	0	0.278261	0.187826	0.201739	0	0	0	0	0	0	0	0.00695652	0.00695652	0.187826	0.396522	0.306087	0	0	0
Cluster_171	Bacteria	Proteobacteria	Gammaproteobacteria	Oceanospirillales	Halomonadaceae	Cobetia	Cobetia	1.08522	0.0723589	0.304569	0	0.0626087	0.0486957	0.00695652	0	0.00695652	0	0	0	0.104348	0.013913	0.0695652	0	0	0	0	0	0	0	0	0	0.0278261	0.0695652	0.201739	0.013913	0.00695652	0	0	0	0.0208696	0.0208696	0.0278261	0.0208696	0.473043	0.278261	0.229565	0	0	0
Cluster_179	Bacteria	Proteobacteria	Gammaproteobacteria	Pseudomonadales	Moraxellaceae	Psychrobacter	Psychrobacter 2	0.493913	0.227414	0.0725163	0	0	0.0208696	0	0	0.00695652	0	0	0	0.0556522	0.013913	0.0556522	0	0	0	0	0	0	0	0	0	0.0904348	0.125217	0.173913	0	0	0	0	0	0	0.00695652	0	0	0.166957	0.201739	0.410435	0	0	0
Cluster_185	Bacteria	Proteobacteria	Gammaproteobacteria	Pseudomonadales	Moraxellaceae	Psychrobacter	Psychrobacter 3	0.563478	0.558197	0	0	0	0.013913	0	0	0.00695652	0	0	0	0.173913	0.00695652	0.125217	0	0	0	0	0	0	0	0	0	0.111304	0.0765217	0.236522	0.00695652	0	0	0	0	0	0	0	0	0.486957	0.313043	0.111304	0	0	0
Cluster_198	Bacteria	Proteobacteria	Betaproteobacteria	Burkholderiales	Comamonadaceae	Comamonas	Comamonas	0.222609	2.41885	0.812183	0.00695652	0	0.00695652	0.00695652	0	0.00695652	0	0	0	0.0695652	0.0417391	0.229565	0	0	0	0	0.00695652	0	0	0	0	0.118261	0.285217	0.013913	0	0	0	0	0	0.00695652	0	0	0	0.229565	0.389565	0.0973913	0	0	0
Cluster_213	Archaea	Euryarchaeota	Halobacteria	Halobacteriales	Halobacteriaceae	Halorubrum	Halorubrum	0.313043	0.165392	0.348078	0	0	0.00695652	0	0	0	0	0	0	0.0973913	0.166957	0.118261	0	0	0	0	0	0	0	0	0	0.166957	0.125217	0.0208696	0	0	0	0	0	0	0	0	0	0.396522	0.132174	0.146087	0	0	0
Cluster_218	Bacteria	Proteobacteria	Gammaproteobacteria	Enterobacteriales	Enterobacteriaceae	Hafnia/Obesumbacterium	Hafnia/Obesumbacterium	0.00695652	0	0	0	0	0.00695652	0.326957	0.0347826	0.013913	0.0278261	0.0417391	0.00695652	0	0	0	0	0	0	0.00695652	0	0.0417391	0.0347826	0.0208696	0.0278261	0.0278261	0.0278261	0.0278261	0	0.013913	0	0	0.00695652	0	0.00695652	0	0	0	0	0	0	0.00695652	0
Cluster_220	Bacteria	Actinobacteria	Actinobacteria	Micrococcales	Brevibacteriaceae	Spelaeicoccus	Spelaeicoccus	0.438261	0.599545	0.435098	0	0.00695652	0	0	0	0	0	0	0	0.16	0.0278261	0.0973913	0	0	0	0	0	0	0	0	0	0.132174	0.0695652	0.0695652	0	0	0	0.00695652	0	0	0	0	0	0.403478	0.243478	0.146087	0	0	0
Cluster_225	Bacteria	Proteobacteria	Gammaproteobacteria	Enterobacteriales	Enterobacteriaceae	Escherichia/Shigella	Escherichia/Shigella	0.201739	0.671904	0.739666	0	0	0	0	0	0	0	0	0	0.013913	0.132174	0.0626087	0	0	0	0	0	0	0	0	0	0.313043	0.257391	0.173913	0	0.00695652	0	0	0	0	0.0208696	0.013913	0.0626087	1.02261	0.0973913	0.0904348	0	0.00695652	0
Cluster_231	Bacteria	Proteobacteria	Gammaproteobacteria	Pseudomonadales	Moraxellaceae	Acinetobacter	Acinetobacter 3	0.403478	0.248088	0.725163	0.00695652	0	0.00695652	0	0	0	0	0	0	0.0347826	0.153043	0.0904348	0	0	0	0	0	0	0	0.00695652	0	0.0834783	0.50087	0.0417391	0	0.00695652	0	0	0	0	0	0	0	0.361739	0.278261	0.0904348	0.013913	0	0
Cluster_258	Bacteria	Bacteroidetes	Sphingobacteria	Sphingobacteriales	Sphingobacteriaceae	Sphingobacterium	Sphingobacterium	0.13913	0.516849	0.261059	0	0.013913	0.013913	0	0	0	0	0	0	0.111304	0.0417391	0.0695652	0	0.00695652	0	0	0	0	0	0	0	0.0486957	0.0904348	0.0208696	0	0	0	0	0	0	0	0	0	0.0695652	0.326957	0.132174	0	0	0
Cluster_280	Bacteria	Actinobacteria	Actinobacteria	Micrococcales	Promicromonosporaceae	Cellulosimicrobium	Cellulosimicrobium	0.18087	0.661567	0.188542	0.00695652	0.013913	0	0	0	0	0	0	0	0.0556522	0.0695652	0.104348	0	0	0	0	0.00695652	0	0	0	0	0.111304	0.187826	0.0904348	0	0	0	0.00695652	0	0.00695652	0	0	0	0.333913	0.29913	0.0695652	0	0	0.00695652
Cluster_290	Bacteria	Proteobacteria	Gammaproteobacteria	Pseudomonadales	Moraxellaceae	Acinetobacter	Acinetobacter 4	0.13913	0.175729	0.275562	0	0.013913	0.00695652	0	0	0	0	0	0	0.104348	0.0695652	0.0347826	0	0	0	0	0	0	0	0	0	0.0347826	0.0417391	0.0556522	0	0	0	0	0	0	0	0	0	0.18087	0.166957	0.0765217	0	0	0
Cluster_295	Archaea	Euryarchaeota	Halobacteria	Halobacteriales	Halobacteriaceae	Halorubrum	Halorubrum 2	0.222609	0.113707	0.565627	0	0	0	0	0	0	0	0	0	0.0765217	0.0973913	0.111304	0	0	0	0	0	0	0	0	0	0.0626087	0.0765217	0.013913	0	0	0	0	0	0.00695652	0	0	0	0.166957	0.132174	0.104348	0	0	0
Cluster_298	Bacteria	Actinobacteria	Actinobacteria	Micrococcales	Microbacteriaceae	Microbacterium	Microbacterium	0.146087	0.165392	0.391588	0	0.00695652	0	0	0	0	0	0.00695652	0	0.0347826	0.0834783	0.0556522	0	0	0	0	0	0.00695652	0	0	0	0.0417391	0.0417391	0.0486957	0	0.00695652	0	0	0	0	0	0.00695652	0	0.201739	0.0973913	0.0834783	0.00695652	0	0.0208696
Cluster_306	Bacteria	Firmicutes	Bacilli	Bacillales	Staphylococcaceae	Staphylococcus	Staphylococcus	0.765217	0.558197	0.681653	0	0	0	0	0.00695652	0	0	0	0	0.0626087	0.285217	0.0695652	0	0	0	0	0	0	0	0	0	0.104348	0.132174	0.118261	0	0.00695652	0	0.00695652	0	0	0.0626087	0.013913	0.00695652	0.306087	0.278261	0.146087	0	0.0208696	0
Cluster_310	Bacteria	Actinobacteria	Actinobacteria	Micrococcales	Brevibacteriaceae	Brevibacterium	Brevibacterium	0.153043	0.0516849	0.246555	0	0	0	0.00695652	0	0	0	0	0	0.0278261	0.0278261	0.013913	0	0	0	0	0	0	0	0	0	0.0278261	0.0695652	0.0695652	0	0	0	0	0	0	0	0	0	0.0695652	0.0556522	0.111304	0	0	0
Cluster_331	Bacteria	Firmicutes	Bacilli	Bacillales	Bacillaceae	Bacillus	Bacillus 3	0.737391	0.289436	0.0435098	0	0.013913	0.013913	0	0	0	0	0	0	0.00695652	0.0486957	0.0626087	0	0	0	0	0	0	0	0	0	0.0278261	0.0278261	0.0417391	0	0	0	0	0	0	0	0	0	0.250435	0.0486957	0.0208696	0	0	0
Cluster_337	Bacteria	Proteobacteria	Gammaproteobacteria	Pseudomonadales	Pseudomonadaceae	Pseudomonas	Pseudomonas 4	0.236522	0.113707	0.217549	0	0	0	0	0	0	0	0	0	0.0834783	0.0417391	0.00695652	0	0	0	0	0	0	0	0	0	0.0208696	0.0834783	0.0347826	0	0	0	0	0	0	0	0	0	0.153043	0.0695652	0.104348	0	0	0
Cluster_338	Bacteria	Proteobacteria	Gammaproteobacteria	Xanthomonadales	Xanthomonadaceae	Stenotrophomonas	Stenotrophomonas	0.118261	0.496175	0.188542	0.00695652	0	0	0	0	0	0	0	0	0.0417391	0.013913	0.146087	0	0	0	0	0.00695652	0	0	0	0	0	0.201739	0.0347826	0	0	0	0	0	0	0	0	0.00695652	0.118261	0.146087	0.0278261	0	0	0
Cluster_351	Bacteria	Actinobacteria	Actinobacteria	Micrococcales	Brevibacteriaceae	Brevibacterium	Brevibacterium 2	0.0904348	0.113707	0.188542	0	0	0	0.00695652	0	0	0	0	0	0.013913	0.0347826	0	0	0	0	0	0	0	0	0	0	0.0417391	0.0486957	0.0765217	0	0	0	0	0	0	0	0	0	0.104348	0.166957	0.0417391	0	0	0
Cluster_371	Bacteria	Proteobacteria	Betaproteobacteria	Burkholderiales	Comamonadaceae	Pelomonas	Pelomonas	0.0417391	0.341121	0.188542	0	0	0	0	0	0	0	0	0	0	0.0626087	0.00695652	0	0	0	0	0	0	0	0	0	0.132174	0.0904348	0.0626087	0	0.00695652	0	0	0	0	0	0.00695652	0	0.166957	0.0695652	0.0765217	0	0	0
Cluster_374	Bacteria	Proteobacteria	Gammaproteobacteria	Xanthomonadales	Xanthomonadaceae	Stenotrophomonas	Stenotrophomonas 2	0.215652	0.392805	0.0435098	0	0.013913	0	0	0	0	0	0	0	0.0208696	0.0208696	0.0208696	0	0	0	0	0.00695652	0	0	0	0	0.0904348	0.104348	0.0556522	0	0	0	0	0	0	0	0	0	0.257391	0.0765217	0.00695652	0	0	0
Cluster_375	Bacteria	Firmicutes	Bacilli	Bacillales	Bacillaceae	Terribacillus	Terribacillus	0.869565	0.0930329	0.377085	0	0	0.00695652	0	0	0.00695652	0	0	0	0.013913	0.0347826	0.013913	0	0	0	0	0	0	0	0	0	0.0556522	0.292174	0.013913	0	0	0	0	0	0	0	0	0	0.0973913	0.0834783	0.013913	0	0.00695652	0
Cluster_389	Archaea	Euryarchaeota	Halobacteria	Halobacteriales	Halobacteriaceae	Haloplanus	Haloplanus	0.0834783	0.0723589	0.261059	0	0	0	0	0	0	0	0	0	0.0765217	0.0695652	0.0278261	0	0	0	0	0	0	0	0	0	0.0486957	0.104348	0	0	0.00695652	0	0	0	0	0	0	0	0.271304	0.111304	0.13913	0	0	0
Cluster_401	Bacteria	Proteobacteria	Gammaproteobacteria	Pseudomonadales	Moraxellaceae	Psychrobacter	Psychrobacter 4	0.166957	0.0516849	0.116026	0	0	0	0	0	0	0	0	0	0.013913	0	0.0278261	0	0	0	0	0	0	0	0	0	0	0.132174	0.187826	0	0	0	0	0	0	0	0	0	0.424348	0.0208696	0.104348	0	0	0
								100	100	100	100	100	100	100	100	100	100	100	100	100	100	100	100	100	100	100	100	100	100	100	100	100	100	100	100	100	100	100	100	100	100	100	100	100	100	100	100	100	100
									* Not normalized due to insufficiant sequences number.
									These samples were only kept for ecosystem data vizualization and withdrawn for downstream statisticall analyses (α- /β-diversity, differential analysis, etc...)
[truncated: 42 more columns]
