# Supplementary material for: Salmon Gravlax Biopreservation With Lactic Acid Bacteria: A Polyphasic Approach to Assessing the Impact on Organoleptic Properties, Microbial Ecosystem and Volatilome Composition
Source: Front Microbiol. 2020 Jan 21;10:3103. doi: 10.3389/fmicb.2019.03103 (PMC6986196; doi:10.3389/fmicb.2019.03103)
Supplement: Supplementary file 3 [file Data_Sheet_3.xlsx]

## Sheet: Salmon Gravlax VOCs composition
Supplementary data 3 for : Salmon gravlax biopreservation with lactic acid bacteria: A polyphasic approach to assessing the impact on organoleptic properties, microbial ecosystem and volatilome composition (Wiernasz et al.)
Volatilome composition for each samples. Concentrations expressed in µg/kg
							Concentrations (µg/kg)
							Control									C. maltaromaticum SF1944						L. piscium EU2229						L. gelidum EU2249						V. fluvialis CD264						C. inhibens MIP2551						A. viridans SF1044
Peak Nr	Scan	RT	RI	Compound	Category	Mass_Scan	T0-1	T0-2	T0-3	T14-1	T14-2	T14-3	T21-1	T21-2	T21-3	A14-1	A14-2	A14-3	A21-1	A21-2	A21-3	B14-1	B14-2	B14-3	B21-1	B21-2	B21-3	C14-1	C14-2	C14-3	C21-1	C21-2	C21-3	D14-1	D14-2	D14-3	D21-1	D21-2	D21-3	E14-1	E14-2	E14-3	E21-1	E21-2	E21-3	F14-1	F14-2	F14-3	F21-1
517	488	1.91272	607	acetic acid	acid	45_ 488	200	210	236	741	763	748	3727	4584	2423	702	435	955	887	1118	710	571	628	554	1199	1679	863	1626	1935	1528	200	244	150	13801	11869	17389	200	182	118	200	210	202	13494	10930	14304	2802	2746	3026	19327
410	821	3.16102		acetic acid deriv.-1	acid	43_ 821	200	194	218	200	222	174	22875	31339	14411	200	272	178	27890	29285	30400	1945	2198	1653	200	296	170	1157	1342	1215	200	142	230	25125	33165	24120	200	172	224	200	200	234	200	184	236	200	186	230	200
414	924	3.54712		acetic acid deriv.-2	acid	43_ 924	200	164	262	200	176	194	200	214	228	200	178	266	690	497	800	200	278	160	200	274	170	508	538	544	40665	54898	45545	200	210	256	200	152	216	200	210	196	200	226	238	200	198	210	37962
590	1351	5.1478		acid-1	acid	45_1351	200	154	192	200	196	252	4878	5658	6390	800	1168	464	200	152	166	200	174	174	200	292	110	297	339	330	200	216	150	12849	17732	13106	200	140	232	7607	7911	7379	200	124	224	200	236	252	200
1082	2962	11.1868		acid-2	acid	57_2962	200	230	140	3975	5207	3975	2795	2320	3745	2400	3720	1800	1256	1306	1030	2499	3024	3149	1591	1686	1130	6934	8876	6102	6505	3903	7351	5228	7215	6221	5028	5330	6788	5887	5122	7418	3361	4201	2924	5947	4936	5531	3942
1322	9612	36.1153	1960	hexadecanoic acid	acid	60_9612	200	162	184	200	214	210	200	164	218	200	266	310	541	384	665	200	152	258	200	300	284	200	226	156	200	274	218	200	146	170	200	174	118	200	236	194	200	262	164	200	244	270	1511
512	414	1.63532	442	ethanol	alcohol	45_ 414	10466	8163	13501	18552	16140	15213	6454	6519	5680	25057	11526	23052	18634	12671	18261	10150	7207	12485	8322	12317	5160	31451	30822	36798	28883	34371	21373	200	160	236	200	250	210	26011	29913	28612	15047	14897	12339	10422	12923	13028	5796
1029	714	2.75992	680	1-penten-3-ol	alcohol	57_ 714	200	156	266	9926	8933	8139	200	228	206	12203	11105	18915	2620	1703	2777	13086	14395	17404	200	240	302	3579	3185	3293	2209	2496	1856	200	158	238	200	198	274	200	226	212	200	260	268	200	166	186	200
873	899	3.4534	736	3-methyl-1-butanol	alcohol	55_ 899	200	238	174	6177	4942	7598	7668	8128	9738	13192	9498	15567	7617	8531	5865	983	836	1180	541	779	844	264	346	238	200	174	280	200	272	188	4359	5274	2964	9272	7696	10292	2066	1901	2066	3353	3521	4292	5175
560	970	3.71957	765	2,3-butanediol	alcohol	45_ 970	200	226	198	1441	1441	1542	200	272	250	2564	1205	3743	200	212	160	1391	1224	1850	200	266	134	1385	1717	1316	200	124	126	78437	65887	68240	200	224	214	200	164	248	200	214	268	200	228	200	200
356	1038	3.97447	771	1-pentanol	alcohol	42_1038	200	220	176	523	680	523	264	309	172	603	929	525	507	527	477	783	814	517	200	286	214	438	508	399	350	333	326	200	226	254	200	160	130	200	202	216	232	165	209	200	206	256	200
1058	1728	6.56103		alcohol-1	alcohol	57_1728	200	174	192	200	186	202	200	152	238	288	271	400	200	240	248	274	364	304	200	270	266	200	268	166	200	206	208	200	226	168	200	218	252	323	349	362	200	158	260	200	226	180	200
2044	2126	8.05298		alcohol-2	alcohol	84_2126	200	238	200	270	302	356	217	158	258	200	290	124	200	134	260	200	234	178	200	292	226	550	721	605	498	508	264	532	399	628	555	405	588	484	542	503	291	335	390	560	442	728	440
1068	2354	8.90768	979	1-octen-3-ol	alcohol	57_2354	200	174	178	516	640	511	481	606	313	200	198	194	200	256	226	305	311	348	200	244	278	927	1149	751	785	934	942	281	312	275	359	398	312	309	362	266	424	416	471	878	860	1001	761
1073	2460	9.30503		alcohol-3	alcohol	57_2460	1078	895	927	1307	1464	1621	464	441	404	978	1105	557	929	1189	771	1003	1163	1053	322	254	277	828	836	811	988	830	1245	1071	1082	1360	580	702	441	1201	1429	1213	200	236	224	778	646	724	440
1523	2478	9.3725		alcohol-4	alcohol	70_2478	1971	2188	1498	850	867	825	632	569	834	495	673	351	373	451	347	537	537	424	472	458	425	1433	1949	1290	1378	1557	1268	1285	1632	1285	1385	1690	1053	1148	964	1412	710	667	760	1334	1107	1294	1134
1074	2507	9.48122		alcohol-5	alcohol	57_2507	857	728	771	1612	1564	1660	1200	900	924	544	245	419	200	252	222	1052	1431	715	329	276	240	3124	4155	3749	2494	1546	1422	1179	1167	1521	1128	1275	1387	1305	1579	1188	1183	994	1420	2844	2332	3327	1518
1081	2889	10.9132		alcohol-6	alcohol	57_2889	200	216	144	3302	4293	3995	2241	2174	3070	1888	1076	2303	832	557	649	2105	2294	2673	1170	679	1030	5418	6989	5418	5046	5349	6308	3829	4480	4442	3460	2526	3875	4168	4960	4960	2565	2847	2283	4821	4242	5351	2998
1961	3266	12.3264		alcohol-7	alcohol	79_3266	200	152	148	200	204	164	200	164	168	200	124	132	576	564	628	487	360	472	200	198	216	406	414	365	200	228	272	533	704	581	200	252	150	498	433	453	307	347	233	200	242	188	200
1964	3316	12.5139		alcohol-8	alcohol	79_3316	200	146	222	346	446	471	335	214	409	521	365	625	227	222	252	395	407	395	308	231	191	275	314	234	405	360	255	349	454	304	200	152	160	200	242	256	260	359	322	318	296	372	200
1967	3522	13.2861		alcohol-9	alcohol	79_3522	200	184	190	200	232	150	200	150	264	328	397	453	566	781	781	672	847	800	452	438	285	486	656	481	672	961	719	200	160	184	200	198	198	200	238	162	218	205	229	200	186	204	200
1484	3613	13.6272		alcohol-10	alcohol	69_3613	200	178	192	200	254	166	358	401	369	228	125	319	200	184	190	200	172	142	200	242	132	567	476	522	582	646	535	393	495	369	483	372	324	448	358	564	200	166	180	444	502	408	340
1485	3768	14.2082		alcohol-11	alcohol	69_3768	200	214	240	200	254	150	232	223	299	200	308	166	200	282	186	200	168	276	200	194	210	348	425	303	362	319	438	231	178	229	343	384	206	275	253	220	200	188	166	259	231	342	235
1536	4170	15.7152		alcohol-12	alcohol	70_4170	1673	1288	1807	776	923	745	624	786	668	429	622	266	446	549	477	556	762	456	359	499	424	1008	1381	1028	1113	1113	679	556	612	628	819	786	508	576	674	749	585	837	784	669	549	843	566
1493	4635	17.4583		alcohol-13	alcohol	69_4635	200	152	258	200	212	208	439	562	588	325	358	488	355	440	337	496	471	630	249	192	261	827	695	620	716	673	394	339	271	356	579	405	457	448	399	426	490	328	368	449	462	561	418
1117	5106	19.2239		alcohol-14	alcohol	57_5106	200	224	244	507	406	684	354	350	315	381	537	453	200	260	154	337	259	340	277	366	166	340	449	326	486	549	418	357	346	446	368	379	453	355	327	341	200	234	180	266	319	285	371
1131	7114	26.7512		alcohol-15	alcohol	57_7114	200	206	206	259	231	272	200	212	178	200	266	130	200	256	198	200	140	198	200	140	298	266	298	314	200	134	230	200	266	174	200	276	134	200	196	260	200	192	176	200	160	208	200
489	427	1.68405		aldehyde-1	aldehyde	44_ 427	200	184	246	200	244	156	200	188	124	3387	4166	4843	200	276	196	200	174	256	200	262	130	200	200	150	2226	1981	1202	200	256	212	2875	3680	3738	7326	8645	9670	200	266	270	4462	4507	5711	4283
202	640	2.48252	651	3-methylbutanal	aldehyde	41_ 640	200	190	186	897	897	879	200	174	140	7770	7071	9946	4791	4072	5222	550	501	660	200	154	268	297	362	232	200	260	126	200	182	166	200	176	124	200	180	160	200	264	238	200	220	222	200
203	663	2.56873	659	2-methylbutanal	aldehyde	41_ 663	200	180	188	400	356	516	709	482	865	1634	1078	1601	1152	1544	1509	346	484	332	200	262	196	236	198	281	200	274	212	200	176	182	597	800	549	1233	1011	1208	878	1264	1010	913	767	1141	627
1032	752	2.90235	702	pentanal	aldehyde	57_ 752	200	156	152	2012	2314	2515	228	210	276	3048	2256	4481	2011	2695	1870	4220	3503	3376	200	172	198	1236	1137	1001	767	1066	767	340	374	374	200	158	272	970	1048	1213	200	120	274	385	289	320	200
982	1173	4.48053	802	hexanal	aldehyde	56_1173	417	488	342	3221	3221	2770	200	246	198	3999	2919	3279	2794	2794	3520	6414	6350	7055	200	228	256	5683	6820	5683	2299	3081	2851	200	236	178	200	250	178	200	184	240	200	146	258	218	259	283	200
1989	1281	4.88538		aldehyde-2	aldehyde	81_1281	200	194	184	360	295	360	200	128	174	572	492	498	651	475	846	960	634	874	200	236	238	566	555	532	480	288	418	200	206	196	200	204	192	200	244	240	200	160	232	200	222	262	200
1517	1829	6.93963	902	heptanal	aldehyde	70_1829	200	160	248	291	253	253	200	140	186	280	300	325	403	552	467	438	407	298	200	136	196	605	684	563	296	269	382	200	176	222	200	226	266	601	631	679	200	228	162	325	335	312	200
1995	2612	9.87482	1001	(E,Z)-2,4-heptadienal	aldehyde	81_2612	200	210	166	200	214	186	200	270	228	200	308	178	663	789	663	1646	1514	2288	200	262	296	1104	1270	1225	609	737	335	200	214	184	200	222	178	915	997	824	200	210	162	200	156	260	200
1999	2743	10.3659	1010	(E,E)-2,4-heptadienal	aldehyde	81_2743	200	198	208	200	226	148	200	200	160	200	210	158	599	425	629	1091	1342	1113	200	210	182	891	873	650	466	298	601	200	242	222	200	188	262	200	216	212	200	232	154	200	184	180	200
1093	3500	13.2036	1105	nonanal	aldehyde	57_3500	200	242	138	564	682	632	200	146	250	344	265	344	200	176	260	560	392	694	269	404	172	1138	1218	1252	505	722	621	353	395	420	441	406	507	643	585	791	200	190	214	837	1030	1122	293
1047	1160	4.4318		alkane-1	alkane	57_1160	200	166	252	429	408	347	200	176	234	418	510	464	200	276	216	380	251	281	200	294	228	331	374	271	308	357	453	200	196	226	200	192	130	200	190	216	200	254	160	200	188	244	200
1515	1709	6.4898		alkane-2	alkane	70_1709	200	168	244	453	494	571	200	208	266	348	303	435	200	162	200	282	245	327	200	162	240	783	775	713	602	590	361	200	242	242	200	142	120	809	647	955	200	280	188	200	238	266	200
447	2594	9.80735	1000	decane	alkane	43_2594	662	788	583	16569	13255	19551	18704	24689	13467	200	226	270	200	246	182	10611	11354	7640	250	260	350	25869	27421	19919	20998	29397	27927	200	244	218	613	705	564	200	234	174	17593	13371	22167	24560	24069	21858	24263
1091	3443	12.99	1100	undecane	alkane	57_3443	200	148	170	416	362	495	496	610	312	290	197	357	200	260	226	346	308	263	296	320	370	696	800	738	462	291	296	281	301	318	605	617	787	309	362	368	200	222	224	473	525	629	420
1094	3580	13.5035		alkane-3	alkane	57_3580	200	172	146	1069	1037	1133	993	993	993	200	254	194	200	152	158	740	747	651	200	286	300	1530	1545	1362	1675	2412	2312	200	262	208	200	166	264	200	202	248	200	268	206	200	148	214	910
1095	3592	13.5485		alkane-4	alkane	57_3592	1632	1452	1942	1618	2103	1327	1307	980	1019	871	888	906	656	853	735	1053	853	769	736	957	898	2362	2268	2315	2722	3103	1960	1499	1304	1469	1918	1285	1477	1655	2036	1688	1247	1172	910	1114	1058	925	1424
1096	3825	14.4219		alkane-5	alkane	57_3825	200	184	200	848	873	755	689	909	751	553	730	852	415	564	448	586	639	404	409	364	519	1244	1592	1455	1256	1545	1670	781	914	758	1030	1329	906	905	751	760	573	619	636	843	1003	919	650
1097	4040	15.2279		alkane-6	alkane	57_4040	200	182	230	1493	1568	2001	1265	1417	772	200	212	298	200	262	206	1028	915	792	200	196	302	1917	2607	1457	1995	2354	2873	283	365	328	451	428	437	375	353	375	1114	991	1482	1272	1043	1208	1115
1587	4393	16.5511	1200	dodecane	alkane	71_4393	405	450	470	692	754	581	535	578	631	399	168	303	411	543	321	516	366	485	265	337	318	904	1049	805	1044	1493	1096	449	391	422	653	686	908	523	570	601	464	371	645	636	700	789	200
1109	4663	17.5633		alkane-7	alkane	57_4663	200	226	250	565	582	701	386	301	498	292	310	298	200	268	222	382	470	497	206	181	284	682	737	709	748	688	1062	332	432	382	460	506	593	455	414	446	200	244	238	414	439	505	283
1111	4813	18.1256		alkane-8	alkane	57_4813	200	218	156	200	206	194	200	144	130	208	262	133	200	276	268	200	246	136	200	158	314	200	170	186	200	138	188	226	276	260	335	271	312	287	347	379	200	202	218	200	194	236	200
2138	4884	18.3917		alkane-9	alkane	91_4884	422	485	477	200	224	276	200	168	124	200	310	138	267	232	280	200	178	250	200	166	160	200	166	198	451	298	325	200	200	258	200	254	274	200	194	240	200	184	224	200	152	168	200
1116	5032	18.9465		alkane-10	alkane	57_5032	200	186	258	253	245	271	200	262	262	200	102	238	200	264	202	200	178	210	200	286	218	288	268	331	261	331	162	200	250	184	211	165	272	200	192	264	200	256	274	200	162	196	200
1595	5143	19.3626		alkane-11	alkane	71_5143	200	164	220	320	371	416	200	208	134	200	102	192	207	292	242	200	198	264	200	140	146	361	292	437	372	506	309	200	174	238	223	207	178	200	226	262	200	184	280	200	196	214	200
1543	5267	19.8275		alkane-12	alkane	70_5267	280	230	260	200	250	202	200	142	206	200	90	192	200	206	204	200	206	220	200	214	114	277	366	230	286	320	280	200	272	246	200	214	162	200	210	232	200	136	254	200	148	264	200
1124	5655	21.2819		alkane-13	alkane	57_5655	200	150	138	945	1115	1106	599	557	389	200	264	230	200	156	240	614	774	841	200	254	180	1075	957	849	1043	657	1137	200	206	208	200	246	238	200	224	182	581	465	494	578	434	717	520
1126	5914	22.2528	1400	tetradecane	alkane	57_5914	200	168	158	303	358	309	200	160	276	200	122	292	200	196	190	200	274	210	200	270	134	319	348	246	296	346	269	200	238	212	200	186	280	200	228	198	200	236	230	200	166	184	200
1128	6240	23.4749		alkane-14	alkane	57_6240	200	176	184	258	250	245	200	232	138	200	180	290	200	232	244	200	248	248	200	184	242	318	363	258	268	166	247	200	236	184	200	176	184	200	182	216	200	268	150	200	240	212	200
1129	6618	24.8919		alkane-15	alkane	57_6618	8934	8755	10989	5222	6789	5692	4597	3999	5976	5317	8241	6646	3576	2575	4184	4627	4442	6339	4581	6413	6597	4266	4821	4863	3958	2335	3404	4234	4911	4954	4315	4358	5049	5000	5900	5500	5165	4597	5010	3494	3564	2970	4026
1134	8021	30.1512	1700	heptadecane	alkane	57_8021	9448	8314	10865	6178	7166	4572	5413	5792	7145	6351	4954	9336	6138	8839	6813	6141	4114	4544	4893	3034	3474	5884	5178	4295	4783	4400	4974	5512	4134	6118	5071	4716	2941	6297	6675	8186	6766	7104	6225	4497	3328	4047	6621
484	371	1.47413	426	dimethylamine	amine	44_ 371	200	242	254	6471	8153	5824	200	260	244	12850	16320	15934	14450	13872	13728	9646	6945	9164	200	146	158	200	180	236	5791	5617	3069	200	248	174	200	148	208	200	178	248	200	134	214	200	206	174	200
485	390	1.54535		amine-1	amine	44_ 390	200	206	208	5191	4620	5451	200	132	184	4711	3627	5842	21472	19754	25981	200	148	186	20596	14211	14005	14821	19267	12746	6995	4966	3777	200	156	258	200	258	162	32799	30831	35423	16220	16220	15409	200	168	210	200
2101	1595	6.06247	883	xylene	aromatic	91_1595	200	238	206	371	390	304	200	178	140	716	566	544	248	315	221	2581	3200	2065	200	166	194	725	609	558	642	770	456	200	156	224	200	182	268	806	911	991	200	240	182	200	208	234	200
2255	1748	6.636	895	styrene	aromatic	104_1748	423	419	431	263	266	226	646	549	614	454	663	331	200	162	236	372	465	432	268	273	362	500	675	455	200	268	214	310	332	276	581	418	529	310	313	270	200	126	142	494	553	519	428
1900	2316	8.76523	960	benzaldehyde	aromatic	77_2316	200	224	238	338	412	264	200	268	268	292	123	418	450	522	468	435	405	483	200	182	212	523	586	455	353	360	455	200	276	244	200	250	222	200	212	246	200	124	218	278	231	245	200
2114	2996	11.3143	1055	benzeneacetaldehyde	aromatic	91_2996	200	162	150	2119	1780	2161	200	274	258	200	256	216	1774	2147	2182	200	276	234	200	266	298	332	286	286	472	368	274	1760	2341	2165	2550	1989	1887	1734	1890	1439	3652	4419	4236	1209	943	1294	3780
2126	3641	13.7322	1129	phenylethyl alcohol	aromatic	91_3641	200	184	172	200	162	166	200	222	204	200	98	202	200	274	250	200	238	222	200	250	286	200	206	210	200	128	188	200	162	254	200	168	228	200	194	234	1341	1864	1569	200	196	264	2190
401	589	2.29133	613	ethyl acetate	ester	43_ 589	200	232	186	4956	4956	4262	8767	6663	12011	8888	8444	12088	1842	1621	1860	200	234	178	765	744	509	453	412	444	5091	4582	3615	3497	3217	3007	10050	11558	12563	1846	1606	1680	3313	4208	2319	6090	6516	7186	2441
103	623	2.41878		ester-1	ester	40_ 623	2338	1847	3133	1255	1381	1669	200	158	230	1296	998	1607	200	162	186	775	729	829	738	863	812	614	632	553	582	349	530	200	192	222	1449	1188	1681	1077	1023	872	1181	1240	1098	924	748	915	200
408	761	2.9361		ester-2	ester	43_ 761	200	208	268	200	216	236	200	166	154	200	116	190	200	222	206	200	236	182	5980	8133	6757	645	787	587	200	188	202	200	162	202	200	238	166	200	202	162	9910	6937	11496	200	186	230	200
431	1654	6.28363	889	3-methylbutyl acetate	ester	43_1654	200	164	250	727	676	545	3272	3370	4417	2078	2452	2410	904	1266	1103	200	270	262	200	250	164	200	262	156	200	164	294	200	170	166	2524	3205	3433	1858	1821	1635	1654	2183	1307	677	724	867	2231
1099	4289	16.1613		ester-3	ester	57_4289	200	160	206	469	408	455	485	601	684	313	444	388	200	152	232	368	405	442	265	225	315	600	630	588	673	639	774	339	339	353	471	433	495	391	340	497	200	254	226	381	438	488	468
463	4485	16.896		ester-4	ester	43_4485	200	156	148	200	226	210	200	202	232	200	272	142	457	425	548	200	216	278	202	236	226	200	192	216	200	188	266	200	238	242	200	220	228	200	200	170	200	140	184	200	166	166	200
1541	4989	18.7853		ester-5	ester	70_4989	432	333	531	241	296	306	200	128	140	200	130	194	201	275	181	200	162	208	200	142	248	303	379	291	298	405	232	200	260	214	203	189	266	200	162	254	200	142	266	200	208	238	200
2092	9762	36.6776	1992	ethyl hexadecanoate	ester	88_9762	200	166	246	200	250	216	200	154	162	200	82	148	332	432	372	200	244	276	200	130	128	432	436	363	205	168	123	200	210	172	200	162	154	389	350	362	512	553	512	444	519	542	1055
2440	4204	15.8427	1187	dill ether	ester	137_4204	1211	1332	1187	200	162	236	1325	1378	1670	2054	1315	1787	2051	2154	2728	1971	2523	1439	1291	1381	1988	1051	904	830	1301	1132	1782	1741	1602	1793	901	1126	811	929	818	1161	2329	2865	2655	1061	828	1347	1993
389	435	1.71403		ketone-1	ketone	43_ 435	3094	3249	3527	2173	2760	2651	200	220	158	1775	1953	1846	1734	1179	2254	1192	1621	1383	200	170	198	200	260	202	1540	2110	1509	200	158	240	3244	2822	2368	200	236	178	1701	1939	2228	1440	1685	1786	1573
594	1400	5.33148		ketone-2	ketone	45_1400	200	170	236	751	901	871	200	154	166	443	439	328	200	194	216	200	272	140	200	224	298	215	211	172	200	152	294	200	230	224	200	148	216	200	246	182	200	166	182	200	220	200	16071
2579	9591	36.0366	1956	cembrene A	terpene	229_9591	1103	1213	794	489	504	474	410	283	496	360	234	310	721	656	663	538	430	420	470	625	705	506	531	607	449	516	494	443	496	408	380	391	220	599	647	743	683	649	642	484	450	528	966
2164	2009	7.6144	931	a-thujene	terpene	93_2009	429	463	330	276	356	331	1233	1628	1591	2195	3293	1888	1836	1946	2075	1542	1079	1773	3673	2755	2020	600	618	678	886	549	523	1563	2141	1891	1173	1220	997	1832	2143	1997	1356	1464	1125	783	783	1041	1028
2165	2060	7.80558	939	a-pinene	terpene	93_2060	936	721	1161	540	562	481	2811	2699	1968	2745	2772	2278	4537	4582	5762	2866	2866	3353	7298	4525	5619	1279	1407	1177	2035	2137	1547	3505	2769	3750	2599	2885	3561	4969	5367	5416	2373	2943	2966	2260	2509	2780	2004
2166	2379	9.0014	981	sabinene	terpene	93_2379	4437	3239	3550	1204	1120	963	9134	7764	6211	8690	6865	6691	14789	15972	13458	9765	10644	12597	28092	41576	23597	3361	4067	3563	7536	8440	7762	13014	15747	14966	11210	10313	15470	13086	11254	14918	13088	11910	13742	7864	7943	6999	7961
2167	2403	9.09137	984	b-pinene	terpene	93_2403	2791	2093	3572	1079	1111	1446	5428	5482	5319	5225	2613	3762	9274	6863	8903	6810	9602	5108	14420	17448	11536	2571	3239	2185	4908	6724	3190	7409	5409	8224	5723	7669	4865	8482	6616	8821	6183	8223	5008	5016	5467	5568	3799
2169	2524	9.54495	989	b-myrcene	terpene	93_2524	1176	1341	1176	200	228	214	1554	1865	2051	1169	1146	1157	2030	2801	2253	1196	825	1615	4200	3612	3864	374	344	441	1205	1530	1326	1520	1778	1657	1666	2282	1250	1350	1121	1445	1719	2458	1564	940	1025	978	1440
2170	2632	9.9498	1004	a-phellandrene	terpene	93_2632	3256	3972	2637	387	476	534	12115	11388	15265	7793	5377	6780	5790	4169	7180	1930	2355	2162	20380	21399	24864	1549	1766	1518	7820	9853	11417	10401	8841	10505	3693	4358	3730	7792	9506	8104	2682	2012	2012	1539	1816	1662	6325
2171	2680	10.1297	1006	3-carene	terpene	93_2680	328	371	279	200	164	176	648	855	836	440	251	532	646	917	517	428	411	509	1005	1307	1065	317	349	235	411	489	358	515	443	464	568	488	341	561	567	611	452	583	362	389	346	475	378
2349	2805	10.5983	1026	p-cymene	terpene	119_2805	733	814	814	200	178	208	2962	4058	3791	1967	1082	1534	1749	1347	1364	675	918	743	3307	4101	4167	417	430	321	2339	1661	1286	1693	2167	1507	1110	855	1110	1107	1007	1162	1053	737	1327	525	473	698	1193
2172	2839	10.7258	1030	limonene	terpene	93_2839	7561	8771	8015	1513	1937	1725	12229	16631	13330	10905	15376	11996	16159	11634	18260	9944	9745	8254	29512	37480	21839	3237	3982	3820	9657	11975	5311	11911	15127	14651	12218	13562	15517	9893	10586	8706	13553	10165	13282	7500	7875	8550	9097
2174	3098	11.6967	1062	g-terpinene	terpene	93_3098	255	263	252	200	184	174	220	251	246	688	378	922	407	460	545	485	466	344	549	472	593	200	220	192	267	376	272	305	296	271	250	280	238	210	179	179	322	357	438	200	220	238	206
2175	3197	12.0678	1088	terpinolene	terpene	93_3197	320	291	262	200	192	256	718	984	912	874	1372	489	1578	1136	1704	805	604	580	829	812	696	485	470	412	475	622	508	921	1253	921	590	561	389	652	711	743	954	677	859	475	470	561	659
2178	3474	13.1061		monoterpene-1	terpene	93_3474	325	384	413	200	208	232	656	656	420	767	890	1043	1618	2217	2039	787	519	1110	819	631	925	434	569	312	502	527	467	795	843	914	511	583	588	488	581	420	1019	876	744	447	420	590	634
2181	4136	15.5877	1177	4-terpineol	terpene	93_4136	253	261	329	200	260	218	462	508	480	533	592	394	1161	1579	1207	542	634	623	626	507	382	280	272	266	432	480	324	464	478	459	363	309	225	328	302	318	678	841	590	200	176	240	527
2373	5420	20.401	1305	4-terpinenylacetate	terpene	121_5420	200	168	192	200	186	168	200	168	152	200	168	190	532	394	431	200	172	194	461	401	682	200	234	184	254	345	234	200	164	256	200	140	254	200	208	208	234	325	262	200	198	240	200
2520	5723	21.5368	1377	a-copaene	terpene	161_5723	936	721	1189	322	390	306	1249	837	1761	631	770	650	3203	2146	3972	985	758	1182	3303	3105	2444	763	1000	580	1696	1662	1645	759	638	645	1084	1062	824	575	552	546	1449	1739	1753	929	883	1152	626
2521	5831	21.9417	1390	b-cubebene	terpene	161_5831	200	190	264	200	192	248	200	234	140	200	266	164	367	455	510	200	132	246	409	348	429	200	206	182	222	231	171	200	222	180	200	178	158	200	170	230	200	252	260	200	160	198	200
2185	6059	22.7964	1418	b-caryophyllene	terpene	93_6059	1912	1778	2122	699	860	930	2335	2872	2545	1124	1495	1034	6951	5908	7090	2195	1537	2393	6350	6414	4191	1740	2349	1531	3484	3240	4878	1637	1522	1522	2047	2518	1658	1172	1301	1043	2717	3641	2472	1789	1896	1521	1213
2186	6312	23.7448	1454	a-caryophyllene	terpene	93_6312	292	339	391	200	244	244	262	346	199	200	268	190	901	613	973	317	396	431	796	565	740	243	262	216	419	520	251	225	281	281	256	179	358	200	160	236	343	442	261	200	246	260	200
2187	6700	25.1992		sesquiterpene-1	terpene	93_6700	328	387	344	200	200	264	292	280	269	200	232	202	953	1058	762	263	224	350	811	1192	1184	224	213	177	380	285	304	200	250	168	223	223	221	200	236	222	300	297	360	200	160	182	200
2525	6812	25.6191	1524	d-cadinene	terpene	161_6812	207	215	199	200	166	154	200	190	254	200	156	172	533	389	410	200	228	254	513	600	354	200	170	210	276	226	353	200	168	220	200	224	262	200	236	178	209	190	263	200	222	244	200
514	437	1.72153		na-1	na	45_ 437	200	230	250	6913	7743	7812	200	152	208	5498	2694	7697	4407	4583	4760	3899	4055	2768	5976	7231	7649	200	204	188	200	280	162	5715	5658	7201	14709	13826	14415	14929	17318	13735	3596	4135	4315	200	174	252	4457
1529	3323	12.5401		na-1	na	70_3323	1202	1286	1034	501	621	521	346	381	398	290	394	386	200	258	188	294	215	270	245	191	240	652	835	776	687	591	392	452	515	493	572	435	446	414	352	393	200	264	154	531	462	616	403
2382	3431	12.945		na-2	na	123_3431	954	801	849	200	232	232	200	138	234	200	280	124	459	344	491	200	220	270	200	296	270	200	202	206	206	253	241	200	168	244	200	144	194	200	182	234	252	312	255	200	188	254	306
2516	5571	20.9671		na-3	na	159_5571	293	357	372	200	248	176	200	134	134	200	234	210	200	274	210	200	252	228	200	274	114	200	236	168	200	274	232	200	180	244	200	276	266	200	180	262	221	241	168	200	210	208	200
	Identified			0	T0
	Structurally identified			14	2 weeks
				21	3 weeks
Number of compounds by chemical category
acid	6
alcohol	21
aldehyde	10
alkane	20
amine	2
aromatic	5
ester	9
ketone	2
terpene	21
not annotated	4
Tot comp	100
[truncated: 2 more columns]

## Sheet: Mean, SD and Median 
Supplementary data 3 for : Salmon gravlax biopreservation with lactic acid bacteria: A polyphasic approach to assessing the impact on organoleptic properties, microbial ecosystem and volatilome composition (Wiernasz et al.)
Means values and Standard deviation.
							Mean values (µg/kg)															Standard deviation (µg/kg)
							Control			C. maltaromaticum SF1944		L. piscium EU2229		L. gelidum EU2249		V. fluvialis CD264		E. inhibens MIP2551		A. viridans SF1044		Control			C. maltaromaticum SF1944		L. piscium EU2229		L. gelidum EU2249		V. fluvialis CD264		E. inhibens MIP2551		A. viridans SF1044
Peak Nr	Scan	RT	RI	Compound	Category	Mass_Scan	T0	T14	T21	A14	A21	B14	B21	C14	C21	D14	D21	E14	E21	F14	F21	T0	T14	T21	A14	A21	B14	B21	C14	C21	D14	D21	E14	E21	F14	F21	Median
517	488	1.91272	607	acetic acid	acid	45_ 488	215.333	750.667	3578	697.333	905	584.333	1247	1696.33	198	14353	166.667	204	12909.3	2858	16750	18.5831	11.2398	1088.18	260.031	204.595	38.7599	410.112	212.42	47.0319	2801.09	43.0968	5.2915	1761.35	148.162	3813.69	905
410	821	3.16102		acetic acid deriv.-1	acid	43_ 821	204	198.667	22875	216.667	29191.7	1932	222	1238	190.667	27470	198.667	211.333	206.667	205.333	167.333	12.49	24.0278	8464	49.1664	1257.6	272.732	65.8179	94.6203	44.7363	4957.55	26.0256	19.6299	26.6333	22.4796	33.0051	211.333
414	924	3.54712		acetic acid deriv.-2	acid	43_ 924	208.667	190	214	214.667	662.333	212.667	214.667	530	47036	222	189.333	202	221.333	202.667	33533	49.5715	12.49	14	45.7967	153.383	60.0111	53.5288	19.2873	7232.7	29.8664	33.3067	7.2111	19.4251	6.4291	8337.21	214.667
590	1351	5.1478		acid-1	acid	45_1351	182	216	5642	810.667	172.667	182.667	200.667	322	188.667	14562.3	190.667	7632.33	182.667	229.333	172.667	24.5764	31.241	756.127	352.121	24.6847	15.0111	91.0018	22.1133	34.4287	2748.02	46.7047	266.903	52.2047	26.6333	30.3535	200.667
1082	2962	11.1868		acid-2	acid	57_2962	190	4385.67	2953.33	2640	1197.33	2890.67	1469	7304	5919.67	6221.33	5715.33	6142.33	3495.33	5471.33	4126	45.8258	711.296	725.574	982.242	147.056	344.903	297.4	1423.53	1796.98	993.5	941.149	1169.1	649.012	508.134	224.401	4126
1322	9612	36.1153	1960	hexadecanoic acid	acid	60_9612	182	208	194	258.667	530	203.333	261.333	194	230.667	172	164	210	208.667	238	1511	19.0788	7.2111	27.4955	55.3655	140.823	53.0786	53.7153	35.3836	38.5919	27.0555	41.9047	22.7156	49.5715	35.3836	499	208.667
512	414	1.63532	442	ethanol	alcohol	45_ 414	10710	16635	6217.67	19878.3	16522	9947.33	8599.67	33023.7	28209	198.667	220	28178.7	14094.3	12124.3	6336.67	2677.35	1723.66	466.766	7302.47	3340.27	2644.83	3586.57	3283.76	6525.16	38.0175	26.4575	1986.76	1522.01	1475.2	468.231	12124.3
1029	714	2.75992	680	1-penten-3-ol	alcohol	57_ 714	207.333	8999.33	211.333	14074.3	2366.67	14961.7	247.333	3352.33	2187	198.667	224	212.667	242.667	184	174.667	55.3655	895.345	14.7422	4227.94	580.088	2214.07	51.3939	203.591	320.567	40.0167	43.3128	13.0128	37.1663	17.088	31.0698	242.667
873	899	3.4534	736	3-methyl-1-butanol	alcohol	55_ 899	204	6239	8511.33	12752.3	7337.67	999.667	721.333	282.667	218	220	4199	9086.67	2011	3722	6141	32.187	1329.09	1086.94	3058.3	1354.77	172.605	159.519	56.3678	55.2449	45.4313	1163.28	1307.89	95.2628	500.73	1290.8	3722
560	970	3.71957	765	2,3-butanediol	alcohol	45_ 970	208	1474.67	240.667	2504	190.667	1488.33	200	1472.67	150	70854.7	212.667	204	227.333	209.333	206	15.6205	58.3124	36.8963	1270.06	27.2274	324.152	66	214.393	43.3128	6671.06	12.0554	42.1426	35.9073	16.1658	47.2864	212.667
356	1038	3.97447	771	1-pentanol	alcohol	42_1038	198.667	575.333	248.333	685.667	503.667	704.667	233.333	448.333	336.333	226.667	163.333	206	202	220.667	186	22.0303	90.644	69.8307	214.311	25.1661	163.262	46.1447	55.2298	12.3423	27.0062	35.1188	8.7178	34.0441	30.7463	52.4214	233.333
1058	1728	6.56103		alcohol-1	alcohol	57_1728	188.667	196	196.667	319.667	229.333	314	245.333	211.333	204.667	198	223.333	344.667	206	202	194.667	13.3167	8.7178	43.0968	70.088	25.7164	45.8258	39.3107	51.9359	4.16333	29.0517	26.4071	19.8578	51.264	23.0651	18.5831	206
2044	2126	8.05298		alcohol-2	alcohol	84_2126	212.667	309.333	211	204.667	198	204	239.333	625.333	423.333	519.667	516	509.667	338.667	576.667	384.333	21.9393	43.4665	50.2693	83.0983	63.0238	28.2135	47.4271	87.2945	138.077	114.997	97.5346	29.5691	49.6017	143.727	96.4175	338.667
1068	2354	8.90768	979	1-octen-3-ol	alcohol	57_2354	184	555.667	466.667	197.333	227.333	321.333	240.667	942.333	887	289.333	356.333	312.333	437	913	690	14	73.0776	147.025	3.05505	28.0238	23.2881	39.1067	199.443	88.4251	19.8578	43.062	48.0867	29.7153	76.7398	192.58	356.333
1073	2460	9.30503		alcohol-3	alcohol	57_2460	966.667	1464	436.333	880	963	1073	284.333	825	1021	1171	574.333	1281	220	716	428.333	97.736	157	30.271	286.843	211.064	81.8535	34.5881	12.7671	209.459	163.771	130.592	128.312	18.3303	66.3626	58.3809	880
1523	2478	9.3725		alcohol-4	alcohol	70_2478	1885.67	847.333	678.333	506.333	390.333	499.333	451.667	1557.33	1401	1400.67	1376	1174.67	712.333	1245	1066	352.826	21.1266	138.443	161.299	54.1233	65.2406	24.1316	346.647	145.866	200.341	318.595	225.187	46.5439	121.173	117.779	1066
1074	2507	9.48122		alcohol-5	alcohol	57_2507	785.333	1612	1008	402.667	224.667	1066	281.667	3676	1820.67	1289	1263.33	1357.33	1199	2834.33	1781.33	65.6836	48	166.709	150.168	26.1024	358.205	44.7698	519.362	586.411	201.007	129.894	200.685	213.45	497.57	282.661	1263.33
1081	2889	10.9132		alcohol-6	alcohol	57_2889	186.667	3863.33	2495	1755.67	679.333	2357.33	959.667	5941.67	5567.67	4250.33	3287	4696	2565	4804.67	3048	37.8065	508.451	499.09	624.112	139.987	289.248	252.943	907.017	658.804	365.38	690.939	457.261	282	554.68	616.523	3048
1961	3266	12.3264		alcohol-7	alcohol	79_3266	166.667	189.333	177.333	152	589.333	439.667	204.667	395	233.333	606	200.667	461.333	295.667	210	204	28.9367	22.0303	19.7315	41.7612	34.0196	69.3998	9.86577	26.2869	36.2951	88.1986	51.0033	33.2916	57.8389	28.3549	52.1153	210
1964	3316	12.5139		alcohol-8	alcohol	79_3316	189.333	421	319.333	503.667	233.667	399	243.333	274.333	340	369	170.667	232.667	313.667	328.667	176	39.1067	66.1438	98.4395	130.864	16.0728	6.9282	59.4671	40.0042	76.974	76.974	25.7164	29.1433	50.0233	39.1067	36.4966	313.667
1967	3522	13.2861		alcohol-9	alcohol	79_3522	191.333	194	204.667	392.667	709.333	773	391.667	541	784	181.333	198.667	200	217.333	196.667	188.667	8.0829	41.328	57.1431	62.6126	124.13	90.5704	92.6409	99.6243	155.077	20.1329	1.1547	38	12.0139	9.45163	9.86577	204.667
1484	3613	13.6272		alcohol-10	alcohol	69_3613	190	206.667	376	224	191.333	171.333	191.333	521.667	587.667	419	393	456.667	182	451.333	296	11.1355	44.3772	22.3383	97.0618	8.0829	29.0057	55.5098	45.5009	55.7165	66.9029	81.5537	103.273	17.088	47.4271	73.6274	296
1485	3768	14.2082		alcohol-11	alcohol	69_3768	218	201.333	251.333	224.667	222.667	214.667	201.333	358.667	373	212.667	311	249.333	184.667	277.333	268	20.2978	52.0128	41.5251	74.144	51.8588	55.4737	8.0829	61.6955	60.2578	30.0389	93.2148	27.6827	17.2434	57.7264	65.1076	224.667
1536	4170	15.7152		alcohol-12	alcohol	70_4170	1589.33	814.667	692.667	439	490.667	591.333	427.333	1139	968.333	598.667	704.333	666.333	735.333	687	585	269.426	95.0912	83.7695	178.211	52.8425	156.03	70.0595	209.817	250.57	37.8065	170.828	86.7544	132.862	147.824	176.27	687
1493	4635	17.4583		alcohol-13	alcohol	69_4635	203.333	206.667	529.667	390.333	377.333	532.333	234	714	594.333	322	480.333	424.333	395.333	490.667	372	53.0786	6.1101	79.5885	86.1762	55.0121	85.5005	36.8646	104.8	174.821	44.9778	89.3159	24.5425	84.388	61.2563	76.2365	395.333
1117	5106	19.2239		alcohol-14	alcohol	57_5106	222.667	532.333	339.667	457	204.667	312	269.667	371.667	484.333	383	400	341	204.667	290	446.667	22.0303	140.721	21.4554	78.0769	53.1539	45.9239	100.201	67.3375	65.5159	54.8361	46.2277	14	27.3008	26.8514	65.7597	341
1131	7114	26.7512		alcohol-15	alcohol	57_7114	204	254	196.667	198.667	218	179.333	212.667	292.667	188	213.333	203.333	218.667	189.333	189.333	220	3.4641	20.9523	17.2434	68.0098	32.9242	34.0783	79.758	24.4404	49.1121	47.4271	71.0587	35.8515	12.2202	25.7164	29.5973	204
489	427	1.68405		aldehyde-1	aldehyde	44_ 427	210	200	170.667	4132	224	210	197.333	183.333	1803	222.667	3431	8547	245.333	4893.33	3983.33	32.187	44	40.8575	728.595	45.0777	41.9047	66.0404	28.8675	534.703	29.4845	482.383	1175.07	39.3107	708.477	793.158	224
202	640	2.48252	651	3-methylbutanal	aldehyde	41_ 640	192	891	171.333	8262.33	4695	570.333	207.333	297	195.333	182.667	166.667	180	234	214	196	7.2111	10.3923	30.0888	1499.4	580.979	81.4269	57.3527	65	67.1218	17.0098	38.8501	20	32.187	12.1655	26.2298	207.333
203	663	2.56873	659	2-methylbutanal	aldehyde	41_ 663	189.333	424	685.333	1437.67	1401.67	387.333	219.333	238.333	228.667	186	648.667	1150.67	1050.67	940.333	748.333	10.0664	82.6559	192.594	311.917	216.925	84.0079	37.0045	41.5492	39.7157	12.49	133.238	121.599	196.187	188.492	116.367	648.667
1032	752	2.90235	702	pentanal	aldehyde	57_ 752	169.333	2280.33	238	3261.67	2192	3699.67	190	1124.67	866.667	362.667	210	1077	198	331.333	206.667	26.6333	253.184	34.1174	1127.78	441.279	455.074	15.6205	117.984	172.628	19.6299	57.6541	124.069	77.0195	48.9932	6.1101	362.667
982	1173	4.48053	802	hexanal	aldehyde	56_1173	415.667	3070.67	214.667	3399	3036	6606.33	228	6062	2743.67	204.667	209.333	208	201.333	253.333	191.333	73.0091	260.385	27.1539	549.909	419.156	389.872	28	656.447	401.897	29.2803	36.8963	28.8444	56.0119	32.8684	18.5831	253.333
1989	1281	4.88538		aldehyde-2	aldehyde	81_1281	192.667	338.333	167.333	520.667	657.333	822.667	224.667	551	395.333	200.667	198.667	228	197.333	228	176.667	8.0829	37.5278	36.46	44.5571	185.581	168.954	21.3854	17.3494	97.9864	5.03322	6.1101	24.3311	36.074	31.4325	20.8167	228
1517	1829	6.93963	902	heptanal	aldehyde	70_1829	202.667	265.667	175.333	301.667	474	381	177.333	617.333	315.667	199.333	230.667	637	196.667	324	223.333	44.0606	21.9393	31.39	22.5462	74.7462	73.5323	35.8515	61.4356	59.0113	23.0072	33.2466	39.3446	33.126	11.5326	58.5947	265.667
1995	2612	9.87482	1001	(E,Z)-2,4-heptadienal	aldehyde	81_2612	192	200	232.667	228.667	705	1816	252.667	1199.67	560.333	199.333	200	912	190.667	205.333	167.333	23.0651	14	35.2326	69.5797	72.7461	414.058	48.6758	85.8506	205.371	15.0111	22	86.539	25.3246	52.2047	36.46	228.667
1999	2743	10.3659	1010	(E,E)-2,4-heptadienal	aldehyde	81_2743	202	191.333	186.667	189.333	551	1182	197.333	804.667	455	221.333	216.667	209.333	195.333	188	163.333	5.2915	39.7157	23.094	27.5923	110.145	139	14.1892	134.247	151.799	21.0079	39.7157	8.32666	39.2088	10.583	36.0185	202
1093	3500	13.2036	1105	nonanal	aldehyde	57_3500	193.333	626	198.667	317.667	212	548.667	281.667	1202.67	616	389.333	451.333	673	201.333	996.333	301.667	52.3195	59.2284	52.0128	45.6107	43.2666	151.319	116.518	58.5263	108.586	33.8575	51.2868	106.226	12.0554	145.452	12.5033	389.333
1047	1160	4.4318		alkane-1	alkane	57_1160	206	394.667	203.333	464	230.667	304	240.667	325.333	372.667	207.333	174	202	204.667	210.667	196	43.3128	42.595	29.1433	46	40.0666	67.5056	48.2632	51.7333	73.7586	16.2891	38.3145	13.1149	47.1734	29.4845	38.1576	210.667
1515	1709	6.4898		alkane-2	alkane	70_1709	204	506	224.667	362	187.333	284.667	200.667	757	517.667	228	154	803.667	222.667	234.667	226.667	38.1576	59.9083	36.0185	67.1044	21.9393	41.065	39.0043	38.3145	135.81	24.2487	41.328	154.069	50.0133	33.126	39.4631	228
447	2594	9.80735	1000	decane	alkane	43_2594	677.667	16458.3	18953.3	232	209.333	9868.33	286.667	24403	26107.3	220.667	627.333	202.667	17710.3	23495.7	22726.3	103.394	3149.46	5615.15	35.3836	33.0051	1965.23	55.0757	3960.03	4485.44	22.1209	71.5844	30.0888	4399.17	1439.35	6566.27	9868.33
1091	3443	12.99	1100	undecane	alkane	57_3443	172.667	424.333	472.667	281.333	228.667	305.667	328.667	744.667	349.667	300	669.667	346.333	215.333	542.333	375	26.1024	66.8905	150.364	80.3513	30.0888	41.5492	37.7536	52.3195	97.3156	18.5203	101.791	32.4705	13.3167	79.4313	51.3907	346.333
1094	3580	13.5035		alkane-3	alkane	57_3580	172.667	1079.67	993	216	170	712.667	262	1479	2133	223.333	210	216.667	224.667	187.333	1022	27.0062	48.8808	0	33.0454	26.1534	53.5195	54.1479	101.602	399.779	33.7244	49.7594	27.1539	37.6475	34.7755	171.14	224.667
1095	3592	13.5485		alkane-4	alkane	57_3592	1675.33	1682.67	1102	888.333	748	891.667	863.667	2315	2595	1424	1560	1793	1109.67	1032.33	1566.67	247.857	392.021	178.603	17.5024	99.1413	145.895	114.43	47	581.987	105	324.56	211.09	176.936	97.079	431.085	1424
1096	3825	14.4219		alkane-5	alkane	57_3825	194.667	825.333	783	711.667	475.667	543	430.667	1430.33	1490.33	817.667	1088.33	805.333	609.333	921.667	671.667	9.2376	62.1798	113.437	150.341	78.2581	123.26	79.7392	175.306	212.345	84.216	217.45	86.4311	32.5935	80.0333	228.272	783
1097	4040	15.2279		alkane-6	alkane	57_4040	204	1687.33	1151.33	236.667	222.667	911.667	232.667	1993.67	2407.33	325.333	438.667	367.667	1195.67	1174.33	1349	24.2487	274.219	337.189	53.454	34.1955	118.035	60.0777	578.821	441.423	41.065	11.5902	12.7017	255.485	118.154	228.698	911.667
1587	4393	16.5511	1200	dodecane	alkane	71_4393	441.667	675.667	581.333	290	425	455.667	306.667	919.333	1211	420.667	749	564.667	493.333	708.333	193.333	33.2916	87.6489	48.0867	116.047	111.66	79.1854	37.314	122.721	245.599	29.023	138.683	39.2726	139.335	76.8397	52.3195	493.333
1109	4663	17.5633		alkane-7	alkane	57_4663	225.333	616	395	300	230	449.667	223.667	709.333	832.667	382	519.667	438.333	227.333	452.667	280	25.0067	74.1013	98.8079	9.16515	34.6987	60.136	53.7246	27.5015	200.861	50	67.545	21.5484	23.8607	47.0142	100.534	395
1111	4813	18.1256		alkane-8	alkane	57_4813	191.333	200	158	201	248	194	224	185.333	175.333	254	306	337.667	206.667	210	190	31.8957	6	37.0405	64.7843	41.7612	55.2449	80.7217	15.0111	32.8836	25.5343	32.4191	46.7047	9.86577	22.7156	57.6541	201
2138	4884	18.3917		alkane-9	alkane	91_4884	461.333	233.333	164	216	259.667	209.333	175.333	188	358	219.333	242.667	211.333	202.667	173.333	168.667	34.2977	38.8501	38.1576	87.1091	24.8261	36.8963	21.5716	19.0788	81.6639	33.4863	38.2797	25.0067	20.1329	24.4404	35.5715	211.333
1116	5032	18.9465		alkane-10	alkane	57_5032	214.667	256.333	241.333	180	222	196	234.667	295.667	251.333	211.333	216	218.667	243.333	186	222	38.175	13.3167	35.7957	70.1712	36.3868	16.3707	45.3578	32.1921	84.9137	34.4287	53.6749	39.4631	38.5919	20.8806	21.0713	222
1595	5143	19.3626		alkane-11	alkane	71_5143	194.667	369	180.667	164.667	247	220.667	162	363.333	395.667	204	202.667	229.333	221.333	203.333	199.333	28.3784	48.0312	40.612	54.4181	42.72	37.5411	33.0454	72.5282	100.61	32.187	22.8108	31.1341	51.4328	9.45163	71.0023	204
1543	5267	19.8275		alkane-12	alkane	70_5267	256.667	217.333	182.667	160.667	203.333	208.667	176	291	295.333	239.333	192	214	196.667	204	200	25.1661	28.3078	35.3459	61.3297	3.05505	10.2632	54.1479	69.0724	21.5716	36.46	26.9072	16.3707	59.0706	58.1034	44	204
1124	5655	21.2819		alkane-13	alkane	57_5655	162.667	1055.33	515	231.333	198.667	743	211.333	960.333	945.667	204.667	228	202	513.333	576.333	575.667	32.8836	95.6574	111.122	32.0208	42.0159	116.632	38.2797	113.037	254.372	4.16333	24.5764	21.0713	60.3683	141.507	63.6108	513.333
1126	5914	22.2528	1400	tetradecane	alkane	57_5914	175.333	323.333	212	204.667	195.333	228	201.333	304.333	303.667	216.667	222	208.667	222	183.333	166	21.9393	30.1717	58.9237	85.096	5.03322	40.1497	68.0098	52.5579	39.0683	19.4251	50.7149	16.773	19.2873	17.0098	33.0454	212
1128	6240	23.4749		alkane-14	alkane	57_6240	186.667	251	190	223.333	225.333	232	208.667	313	227	206.667	186.667	199.333	206	217.333	198	12.2202	6.55744	47.7912	58.5947	22.745	27.7128	29.9555	52.6783	53.8609	26.6333	12.2202	17.0098	59.2284	20.5264	65.0231	208.667
1129	6618	24.8919		alkane-15	alkane	57_6618	9559.33	5901	4857.33	6734.67	3445	5136	5863.67	4650	3232.33	4699.67	4574	5466.67	4924	3342.67	4026	1241.36	804.135	1013.88	1464.02	812.46	1045.93	1114.63	333.216	825.006	403.852	411.924	450.925	293.603	324.631	242	4857.33
1134	8021	30.1512	1700	heptadecane	alkane	57_8021	9542.33	5972	6116.67	6880.33	7263.33	4933	3800.33	5119	4719	5254.67	4242.67	7052.67	6698.33	3957.33	6289.67	1278.11	1309.21	910.501	2238.44	1405.69	1068.02	971.514	796.141	292.303	1016.72	1141.17	999.527	443.39	589.636	1001.97	5972
484	371	1.47413	426	dimethylamine	amine	44_ 371	232	6816	234.667	15034.7	14016.7	8585	168	205.333	4825.67	207.333	185.333	208.667	182.667	193.333	257.333	28.3549	1202.22	31.0698	1901.8	382.122	1440.58	28.3549	28.3784	1523.8	37.5411	32.5781	35.7957	42.7239	17.0098	50.2925	232
485	390	1.54535		amine-1	amine	44_ 390	204.667	5087.33	172	4726.67	22402.3	178	16270.7	15611.3	5246	204.667	206.667	33017.7	15949.7	192.667	180.667	4.16333	425.089	35.5528	1107.58	3216.06	26.9072	3747.26	3331.57	1627.17	51.1599	48.346	2303.8	468.231	21.9393	26.8576	4726.67
2101	1595	6.06247	883	xylene	aromatic	91_1595	214.667	355	172.667	608.667	261.333	2615.33	186.667	630.667	622.667	193.333	216.667	902.667	207.333	214	193.333	20.4287	45.1774	30.3535	93.602	48.3977	568.278	18.1475	85.5823	157.89	34.4867	45.3578	92.7811	29.6873	17.7764	38.4361	216.667
2255	1748	6.636	895	styrene	aromatic	104_1748	424.333	251.667	603	482.667	199.333	423	301	543.333	227.333	306	509.333	297.667	156	522	429.667	6.1101	22.2785	49.4267	167.846	37.0045	47.1487	52.8867	116.225	35.9073	28.2135	83.2606	24.0069	38.9358	29.6142	100.51	423
1900	2316	8.76523	960	benzaldehyde	aromatic	77_2316	220.667	338	245.333	277.667	480	441	198	521.333	389.333	240	224	219.333	180.667	251.333	206.667	19.218	74	39.2598	148.021	37.47	39.3446	15.0997	65.5159	56.9766	38.1576	25.0599	23.8607	49.8932	24.1316	8.32666	245.333
2114	2996	11.3143	1055	benzeneacetaldehyde	aromatic	91_2996	170.667	2020	244	224	2034.33	236.667	254.667	301.333	371.333	2088.67	2142	1687.67	4102.33	1148.67	3893.33	26.1024	208.904	38.9358	28.8444	226.133	38.0701	49.9733	26.5581	99.0421	297.927	357	229.042	400.59	183.113	631.672	1148.67
2126	3641	13.7322	1129	phenylethyl alcohol	aromatic	91_3641	185.333	176	208.667	166.667	241.333	220	245.333	205.333	172	205.333	198.667	209.333	1591.33	220	2504	14.0475	20.8806	11.7189	59.4755	37.7536	19.0788	43.1895	5.03322	38.5746	46.2313	30.0222	21.5716	262.214	38.1576	342.361	208.667
401	589	2.29133	613	ethyl acetate	ester	43_ 589	206	4724.67	9147	9806.67	1774.33	204	672.667	436.333	4429.33	3240.33	11390.3	1710.67	3280	6597.33	2620	23.5797	400.681	2694.17	1988.13	133.095	28.2135	142.128	21.5484	749.75	245.832	1264.86	122.904	944.932	552.508	605.674	3240.33
103	623	2.41878		ester-1	ester	40_ 623	2439.33	1435	196	1300.33	182.667	777.667	804.333	599.667	487	204.667	1439.33	990.667	1173	862.333	208.667	648.961	212.217	36.1663	304.523	19.218	50.0533	62.8517	41.4045	122.307	15.5349	246.642	106.256	71.3372	99.1178	11.7189	804.333
408	761	2.9361		ester-2	ester	43_ 761	225.333	217.333	173.333	168.667	209.333	206	6956.67	673	196.667	188	201.333	188	9447.67	205.333	208	37.1663	18.037	23.8607	45.8839	11.3725	27.4955	1090.3	102.898	7.57188	22.5389	36.0185	22.5389	2314.4	22.4796	7.2111	206
431	1654	6.28363	889	3-methylbutyl acetate	ester	43_1654	204.667	649.333	3686.33	2313.33	1091	244	204.667	206	219.333	178.667	3054	1771.33	1714.67	756	2796.33	43.1895	93.8847	634.67	204.884	181.298	38.3145	43.1895	53.2541	67.1218	18.5831	472.939	119.509	441.14	98.9596	497.617	756
1099	4289	16.1613		ester-3	ester	57_4289	188.667	444	590	381.667	194.667	405	268.333	606	695.333	343.667	466.333	409.333	226.667	435.667	452.333	25.0067	31.9531	99.955	65.7292	40.2658	37	45.0925	21.6333	70.2163	8.0829	31.2623	80.0895	27.0062	53.5381	122.255	409.333
463	4485	16.896		ester-4	ester	43_4485	168	212	211.333	204.667	476.667	231.333	221.333	202.667	218	226.667	216	190	174.667	177.333	210	28	13.1149	17.9258	65.1255	63.8148	41.1987	17.4738	12.2202	42	23.1805	14.4222	17.3205	31.0698	19.6299	28.3549	211.333
1541	4989	18.7853		ester-5	ester	70_4989	432	281	156	174.667	219	190	196.667	324.333	311.667	224.667	219.333	205.333	202.667	215.333	165.333	99	35	38.5746	38.7986	49.5177	24.5764	53.0786	47.7214	87.306	31.39	41.0163	46.2313	62.043	20.0333	33.126	215.333
2092	9762	36.6776	1992	ethyl hexadecanoate	ester	88_9762	204	222	172	143.333	378.667	240	152.667	410.333	165.333	194	172	367	525.667	501.667	1013	40.1497	25.5343	24.5764	59.1383	50.3322	38.1576	41.0041	41.0406	41.065	19.6977	24.5764	19.975	23.6714	51.2478	329.017	222
2440	4204	15.8427	1187	dill ether	ester	137_4204	1243.33	199.333	1457.67	1718.67	2311	1977.67	1553.33	928.333	1405	1712	946	969.333	2616.33	1078.67	1640.67	77.7196	37.0045	185.786	374.209	364.786	542.031	379.113	112.491	337.249	98.7472	162.25	175.021	270.084	259.951	349.048	1457.67
389	435	1.71403		ketone-1	ketone	43_ 435	3290	2528	192.667	1858	1722.33	1398.67	189.333	220.667	1719.67	199.333	2811.33	204.667	1956	1637	1441.67	219.392	312.232	31.6439	89.6047	537.595	214.929	16.773	34.0783	338.394	41.0041	438.097	29.2803	263.911	177.924	254.795	1637
594	1400	5.33148		ketone-2	ketone	45_1400	202	841	173.333	403.333	203.333	204	240.667	199.333	215.333	218	188	209.333	182.667	206.667	13124.7	33.0454	79.3725	23.8607	65.2712	11.3725	66.0908	51.0816	23.7557	72.2311	15.8745	35.5528	33.0051	17.0098	11.547	2582.99	206.667
2579	9591	36.0366	1956	cembrene A	terpene	229_9591	1036.67	489	396.333	301.333	680	462.667	600	548	486.333	449	330.333	663	658	487.333	1085	217.233	15	107.156	63.4455	35.6791	65.4319	119.478	52.6023	34.1516	44.3058	95.7096	73.3212	21.9317	39.1067	284.8	489
2164	2009	7.6144	931	a-thujene	terpene	93_2009	407.333	321	1484	2458.67	1952.33	1464.67	2816	632	652.667	1865	1130	1990.67	1315	869	849.667	69.0966	40.9268	218.158	738.679	119.626	353.404	828.187	40.8412	202.49	289.876	117.554	155.597	173.179	148.956	162.802	1315
2165	2060	7.80558	939	a-pinene	terpene	93_2060	939.333	527.667	2492.67	2598.33	4960.33	3028.33	5814	1287.67	1906.33	3341.33	3015	5250.67	2760.67	2516.33	2137.67	220.019	41.8848	457.813	277.745	694.628	281.17	1396.75	115.245	315.343	510.569	494	245.158	335.926	260.078	167.094	2598.33
2166	2379	9.0014	981	sabinene	terpene	93_2379	3742	1095.67	7703	7415.33	14739.7	11002	31088.3	3663.67	7912.67	14575.7	12331	13086	12913.3	7602	8385.67	621.65	122.329	1462.45	1107.32	1257.73	1449.54	9356.53	363.606	470.457	1407.69	2755.2	1832	928.406	523.705	667.462	8385.67
2167	2403	9.09137	984	b-pinene	terpene	93_2403	2818.67	1212	5409.67	3866.67	8346.67	7173.33	14468	2665	4940.67	7014	6085.67	7973	6471.33	5350.33	3368.33	739.888	203.281	83.0321	1309.14	1298.21	2268.92	2956.29	533.25	1767.23	1448.47	1436.75	1187.36	1626.78	293.912	745.937	5409.67
2169	2524	9.54495	989	b-myrcene	terpene	93_2524	1231	214	1823.33	1157.33	2361.33	1212	3892	386.333	1353.67	1651.67	1732.67	1305.33	1913.67	981	1444.67	95.2628	14	251.106	11.5036	396.752	395.243	294.998	49.6622	164.257	129.083	519.22	166.554	477.735	42.5793	8.0829	1353.67
2170	2632	9.9498	1004	a-phellandrene	terpene	93_2632	3288.33	465.667	12922.7	6650	5713	2149	22214.3	1611	9696.67	9915.67	3927	8467.33	2235.33	1672.33	6114.33	668.087	74.0428	2060.83	1213.23	1506.98	212.798	2350.56	135.126	1803.59	932.14	373.715	912.939	386.825	138.789	1215.77	5713
2171	2680	10.1297	1006	3-carene	terpene	93_2680	326	180	779.667	407.667	693.333	449.333	1125.67	300.333	419.333	474	465.667	579.667	465.667	403.333	341.333	46.0326	18.3303	114.422	143.263	204.158	52.3673	159.879	58.7991	65.8964	37.027	115.136	27.3008	111.132	65.6836	36.0185	449.333
2349	2805	10.5983	1026	p-cymene	terpene	119_2805	787	195.333	3603.67	1527.67	1486.67	778.667	3858.33	389.333	1762	1789	1025	1092	1039	565.333	1280.33	46.7654	15.5349	571.511	442.534	227.346	125.365	478.608	59.5343	533.716	340.312	147.224	78.5812	295.249	117.798	183.328	1092
2172	2839	10.7258	1030	limonene	terpene	93_2839	8115.67	1725	14063.3	12759	15351	9314.33	29610.3	3679.67	8981	13896.3	13765.7	9728.33	12333.3	7975	10219	611.249	212	2290.79	2331.11	3386.09	923.651	7820.96	391.824	3383.04	1735.74	1658.9	950.756	1882.71	532.095	1788.06	10219
2174	3098	11.6967	1062	g-terpinene	terpene	93_3098	256.667	186	239	662.667	470.667	431.667	538	204	305	290.667	256	189.333	372.333	219.333	226.667	5.68624	13.1149	16.6433	272.883	69.6156	76.5136	61.2454	14.4222	61.5386	17.6163	21.6333	17.8979	59.5007	19.0088	17.8979	256.667
2175	3197	12.0678	1088	terpinolene	terpene	93_3197	291	216	871.333	911.667	1472.67	663	779	455.667	535	1031.67	513.333	702	830	502	779.667	29	34.8712	137.584	442.703	298.291	123.56	72.3809	38.553	77.1298	191.68	108.648	46.1628	140.759	51.1566	146.029	702
2178	3474	13.1061		monoterpene-1	terpene	93_3474	374	213.333	577.333	900	1958	805.333	791.667	438.333	498.667	850.667	560.667	496.333	879.667	485.667	589.667	44.8442	16.6533	136.255	138.271	307.605	295.926	148.894	128.555	30.1386	59.8693	43.0852	80.8229	137.537	91.3583	141.797	577.333
2181	4136	15.5877	1177	4-terpineol	terpene	93_4136	281	226	483.333	506.333	1315.67	599.667	505	272.667	412	467	299	316	703	205.333	497.333	41.7612	30.7896	23.1805	101.658	229.21	50.2427	122.012	7.02377	79.8999	9.84886	69.5414	13.1149	127.354	32.3316	65.7292	467
2373	5420	20.401	1305	4-terpinenylacetate	terpene	121_5420	186.667	184.667	173.333	186	452.333	188.667	514.667	206	277.667	206.667	198	205.333	273.667	212.667	179.333	16.6533	16.0416	24.4404	16.3707	71.4306	14.7422	147.988	25.5343	59.1636	46.3609	57.0263	4.6188	46.6083	23.6925	44.7363	205.333
2520	5723	21.5368	1377	a-copaene	terpene	161_5723	948.667	339.333	1282.33	683.667	3107	975	2950.67	781	1667.67	680.667	990	557.667	1647	988	663.333	234.257	44.6019	462.901	75.368	916.778	212.177	449.816	210.578	25.9679	67.9289	144.18	15.308	171.616	143.878	147.585	975
2521	5831	21.9417	1390	b-cubebene	terpene	161_5831	218	213.333	191.333	210	444	192.667	395.333	196	208	200.667	178.667	200	237.333	186	232.667	40.1497	30.2875	47.5955	51.7301	72.1318	57.3527	42.194	12.49	32.3574	21.0079	21.0079	30	32.5781	22.5389	30.3535	208
2185	6059	22.7964	1418	b-caryophyllene	terpene	93_6059	1937.33	829.667	2584	1217.67	6649.67	2041.67	5651.67	1873.33	3867.33	1560.33	2074.33	1172	2943.33	1735.33	1124	173.394	118.45	270.616	244.357	646.051	448.126	1265.38	424.987	883.725	66.3953	430.651	129	616.49	193.174	80.8764	1937.33
2186	6312	23.7448	1454	a-caryophyllene	terpene	93_6312	340.667	229.333	269	219.333	829	381.333	700.333	240.333	396.667	262.333	264.333	198.667	348.667	235.333	197.333	49.521	25.4034	73.7496	42.4421	190.494	58.3981	120.5	23.1157	135.884	32.3316	89.7905	38.0175	90.633	31.39	34.0783	264.333
2187	6700	25.1992		sesquiterpene-1	terpene	93_6700	353	221.333	280.333	211.333	924.333	279	1062.33	204.667	323	206	222.333	219.333	319	180.667	180	30.5123	36.9504	11.5036	17.9258	150.068	64.5058	217.698	24.5832	50.2693	41.328	1.1547	18.1475	35.5387	20.0333	28	222.333
2525	6812	25.6191	1524	d-cadinene	terpene	161_6812	207	173.333	214.667	176	444	227.333	489	193.333	285	196	228.667	204.667	220.667	222	175.333	8	23.8607	34.4287	22.2711	77.7882	27.0062	124.744	20.8167	63.9766	26.2298	31.2623	29.2803	37.8726	22	23.1805	214.667
514	437	1.72153		na-1	na	45_ 437	226.667	7489.33	186.667	5296.33	4583.33	3574	6952	197.333	214	6191.33	14316.7	15327.3	4015.33	208.667	3610	25.1661	500.31	30.2875	2507.59	176.5	702.361	870.697	8.32666	60.2329	874.861	449.638	1824.41	374.139	39.7157	733.869	4015.33
1529	3323	12.5401		na-1	na	70_3323	1174	547.667	375	356.667	215.333	259.667	225.333	754.333	556.667	486.667	484.333	386.333	206	536.333	470.333	128.312	64.291	26.5141	57.8734	37.4344	40.501	29.8385	93.4041	150.467	31.9739	76.1205	31.5331	55.2449	77.1384	60.4676	470.333
2382	3431	12.945		na-2	na	123_3431	868	221.333	190.667	201.333	431.333	230	255.333	202.667	233.333	204	179.333	205.333	273	214	322.333	78.2496	18.4752	48.6758	78.0085	77.3067	36.0555	49.6521	3.05505	24.4199	38.1576	30.7463	26.4071	33.8083	35.1568	41.9563	221.333
2516	5571	20.9671		na-3	na	159_5571	340.667	208	156	214.667	228	226.667	196	201.333	235.333	208	247.333	214	210	206	182.667	41.9563	36.6606	38.1051	17.4738	40.1497	26.0256	80.075	34.0196	37.1124	32.7414	41.2957	42.7551	37.7227	5.2915	18.037	210

## Sheet: Log2(n) ratio
Supplementary data 3 for : Salmon gravlax biopreservation with lactic acid bacteria: A polyphasic approach to assessing the impact on organoleptic properties, microbial ecosystem and volatilome composition (Wiernasz et al.)
Log2(n) ratio on mean concentrations corrected by the median.
							Log2(n) Ratios
							Control			C. maltaromaticum SF1944		L. piscium EU2229		L. gelidum EU2249		V. fluvialis CD264		E. inhibens MIP2551		A. viridans SF1044
Peak Nr	Scan	RT	RI	Compound	Category	Mass_Scan	T0	T14	T21	A14	A21	B14	B21	C14	C21	D14	D21	E14	E21	F14	F21
517	488	1.91272	607	acetic acid	acid	45_ 488	-2.07135	-0.269745	1.98316	-0.376069	0	-0.631126	0.462472	0.90643	-2.19242	3.98729	-2.44095	-2.14935	3.83435	1.65902	4.2101
410	821	3.16102		acetic acid deriv.-1	acid	43_ 821	-0.0509512	-0.0891705	6.75811	0.0359569	7.10989	3.1925	0.0710393	2.55042	-0.148468	7.02219	-0.0891705	0	-0.0322146	-0.0415525	-0.336795
414	924	3.54712		acetic acid deriv.-2	acid	43_ 924	-0.040898	-0.176099	-0.00448739	0	1.62546	-0.0135043	0	1.30389	7.77552	0.0484615	-0.18117	-0.0877429	0.0441226	-0.0829894	7.28734
590	1351	5.1478		acid-1	acid	45_1351	-0.140863	0.10623	4.81333	2.01431	-0.216811	-0.135588	0	0.68226	-0.0889614	6.1813	-0.0737483	5.24925	-0.135588	0.192645	-0.216811
1082	2962	11.1868		acid-2	acid	57_2962	-4.44067	0.0880523	-0.4824	-0.644206	-1.78492	-0.513342	-1.48991	0.823943	0.520772	0.59248	0.470094	0.574043	-0.239314	0.407149	0
1322	9612	36.1153	1960	hexadecanoic acid	acid	60_9612	-0.197262	-0.00461663	-0.105144	0.309894	1.34479	-0.0373534	0.324691	-0.105144	0.144609	-0.278792	-0.347504	0.00918917	0	0.189761	2.85623
512	414	1.63532	442	ethanol	alcohol	45_ 414	-0.178947	0.456316	-0.96346	0.713291	0.446483	-0.285524	-0.495553	1.44559	1.21825	-5.93141	-5.78426	1.2167	0.21721	0	-0.936109
1029	714	2.75992	680	1-penten-3-ol	alcohol	57_ 714	-0.227024	5.21277	-0.199456	5.85795	3.28581	5.94615	0.0274807	3.78812	3.17191	-0.288626	-0.115477	-0.190382	0	-0.39927	-0.474372
873	899	3.4534	736	3-methyl-1-butanol	alcohol	55_ 899	-4.18944	0.745237	1.19331	1.77661	0.979243	-1.89656	-2.36734	-3.7189	-4.09368	-4.0805	0.173968	1.28767	-0.888165	0	0.722396
560	970	3.71957	765	2,3-butanediol	alcohol	45_ 970	-0.0320104	2.79372	0.178442	3.55757	-0.157541	2.80703	-0.0885939	2.79177	-0.503631	8.38013	0	-0.0600248	0.0962153	-0.0227919	-0.0459496
356	1038	3.97447	771	1-pentanol	alcohol	42_1038	-0.232043	1.30201	0.0898855	1.55511	1.11008	1.59455	0	0.942179	0.527499	-0.0418202	-0.514573	-0.179748	-0.208037	-0.0805237	-0.32709
1058	1728	6.56103		alcohol-1	alcohol	57_1728	-0.126805	-0.0717907	-0.0668919	0.633924	0.154802	0.60812	0.252099	0.036876	-0.00936818	-0.0571439	0.116554	0.742557	0	-0.028289	-0.0816385
2044	2126	8.05298		alcohol-2	alcohol	84_2126	-0.671272	-0.130704	-0.682623	-0.72659	-0.774366	-0.731297	-0.500845	0.884759	0.321928	0.617721	0.607505	0.589688	0	0.767872	0.182492
1068	2354	8.90768	979	1-octen-3-ol	alcohol	57_2354	-0.953522	0.640992	0.389165	-0.852593	-0.648418	-0.149157	-0.566191	1.40301	1.31571	-0.300495	0	-0.190141	0.294406	1.35739	0.953369
1073	2460	9.30503		alcohol-3	alcohol	57_2460	0.135515	0.73434	-1.01207	0	0.130032	0.286075	-1.62992	-0.0931094	0.214407	0.412166	-0.615615	0.541695	-2	-0.297544	-1.03877
1523	2478	9.3725		alcohol-4	alcohol	70_2478	0.822867	-0.331206	-0.652141	-1.07405	-1.44943	-1.09413	-1.23888	0.54687	0.39425	0.393906	0.368273	0.140044	-0.581583	0.223938	0
1074	2507	9.48122		alcohol-5	alcohol	57_2507	-0.685858	0.351616	-0.32574	-1.64958	-2.49138	-0.245028	-2.16517	1.5409	0.527231	0.0290169	0	0.10354	-0.0754037	1.16577	0.495722
1081	2889	10.9132		alcohol-6	alcohol	57_2889	-4.02933	0.341983	-0.288823	-0.795844	-2.16567	-0.370707	-1.66726	0.963005	0.86921	0.479713	0.108909	0.62357	-0.248904	0.656573	0
1961	3266	12.3264		alcohol-7	alcohol	79_3266	-0.333424	-0.149461	-0.243926	-0.466318	1.48869	1.06602	-0.0371132	0.911463	0.152003	1.52893	-0.0655883	1.13542	0.493582	0	-0.0418202
1964	3316	12.5139		alcohol-8	alcohol	79_3316	-0.728304	0.424588	0.0258309	0.683237	-0.42478	0.347157	-0.366298	-0.193302	0.116303	0.234389	-0.878051	-0.430968	0	0.0673929	-0.833657
1967	3522	13.2861		alcohol-9	alcohol	79_3522	-0.0971879	-0.0772195	0	0.940029	1.79319	1.91719	0.93635	1.40235	1.93758	-0.174632	-0.0429263	-0.0332762	0.0866333	-0.0575237	-0.117437
1484	3613	13.6272		alcohol-10	alcohol	69_3613	-0.639598	-0.518291	0.345135	-0.402098	-0.629509	-0.788791	-0.629509	0.817531	0.989401	0.501353	0.408932	0.625544	-0.701659	0.608596	0
1485	3768	14.2082		alcohol-11	alcohol	69_3768	-0.043458	-0.1582	0.161816	0	-0.0129005	-0.0656879	-0.1582	0.674858	0.73139	-0.0791922	0.469128	0.15029	-0.282863	0.303835	0.254447
1536	4170	15.7152		alcohol-12	alcohol	70_4170	1.21004	0.2459	0.0118511	-0.646089	-0.485567	-0.216338	-0.684948	0.729386	0.495194	-0.198557	0.0359483	-0.044066	0.0980883	0	-0.231873
1493	4635	17.4583		alcohol-13	alcohol	69_4635	-0.959223	-0.935764	0.422015	-0.0183629	-0.0672301	0.42926	-0.756561	0.852854	0.588203	-0.296009	0.280966	0.102128	0	0.311674	-0.087767
1117	5106	19.2239		alcohol-14	alcohol	57_5106	-0.614886	0.642558	-0.00565209	0.422422	-0.736496	-0.128226	-0.338595	0.124238	0.506229	0.167573	0.230228	0	-0.736496	-0.233719	0.389427
1131	7114	26.7512		alcohol-15	alcohol	57_7114	0	0.316259	-0.0528167	-0.0382193	0.095759	-0.185925	0.0600248	0.520689	-0.117836	0.0645403	-0.00472241	0.100164	-0.107641	-0.107641	0.108934
489	427	1.68405		aldehyde-1	aldehyde	44_ 427	-0.0931094	-0.163499	-0.392317	4.20527	0	-0.0931094	-0.182864	-0.28903	3.00883	-0.00861313	3.93706	5.25385	0.131245	4.44925	4.15241
202	640	2.48252	651	3-methylbutanal	aldehyde	41_ 640	-0.110846	2.10347	-0.275146	5.31653	4.5011	1.45985	0	0.518511	-0.0860139	-0.182739	-0.314986	-0.203955	0.174556	0.0456587	-0.0810984
203	663	2.56873	659	2-methylbutanal	aldehyde	41_ 663	-1.77655	-0.613413	0.0793286	1.14818	1.11159	-0.743902	-1.56435	-1.4445	-1.50423	-1.80217	0	0.826921	0.695756	0.535695	0.206204
1032	752	2.90235	702	pentanal	aldehyde	57_ 752	-1.09878	2.65253	-0.607683	3.16889	2.59553	3.35068	-0.932645	1.63278	1.25683	0	-0.788255	1.5703	-0.873144	-0.130361	-0.811338
982	1173	4.48053	802	hexanal	aldehyde	56_1173	0.71439	3.59944	-0.238939	3.746	3.58306	4.70474	-0.152003	4.58069	3.437	-0.307761	-0.275235	-0.284453	-0.331451	0	-0.404949
1989	1281	4.88538		aldehyde-2	aldehyde	81_1281	-0.242927	0.569411	-0.446309	1.19133	1.52759	1.85127	-0.0212477	1.27302	0.794036	-0.184233	-0.198684	0	-0.208399	0	-0.368004
1517	1829	6.93963	902	heptanal	aldehyde	70_1829	-0.390508	0	-0.599517	0.183338	0.83527	0.520174	-0.583153	1.21643	0.248785	-0.414434	-0.203808	1.26168	-0.433865	0.286377	-0.250419
1995	2612	9.87482	1001	(E,Z)-2,4-heptadienal	aldehyde	81_2612	-0.25214	-0.193246	0.0250185	0	1.62438	2.98945	0.143989	2.39132	1.29304	-0.198063	-0.193246	1.99579	-0.262193	-0.155278	-0.450521
1999	2743	10.3659	1010	(E,E)-2,4-heptadienal	aldehyde	81_2743	0	-0.0782671	-0.113891	-0.0934269	1.4477	2.5488	-0.0337206	1.99404	1.17151	0.131865	0.101122	0.0514468	-0.0484171	-0.103623	-0.306536
1093	3500	13.2036	1105	nonanal	aldehyde	57_3500	-1.00992	0.685157	-0.970656	-0.293492	-0.876942	0.494924	-0.467017	1.62716	0.661924	0	0.213187	0.789601	-0.95142	1.35562	-0.368051
1047	1160	4.4318		alkane-1	alkane	57_1160	-0.0323177	0.905673	-0.0511153	1.13916	0.130847	0.529109	0.192074	0.626957	0.822924	-0.02301	-0.275875	-0.0606068	-0.0416859	0	-0.104108
1515	1709	6.4898		alkane-2	alkane	70_1709	-0.160465	1.1501	-0.0212477	0.666956	-0.283426	0.32024	-0.184233	1.73126	1.18299	0	-0.566103	1.81756	-0.0341482	0.0415791	-0.00846158
447	2594	9.80735	1000	decane	alkane	43_2594	-3.86416	0.73794	0.941573	-5.41061	-5.55893	0	-5.10536	1.30618	1.40358	-5.48287	-3.9755	-5.60563	0.843713	1.25152	1.20349
1091	3443	12.99	1100	undecane	alkane	57_3443	-1.00417	0.293037	0.448662	-0.299881	-0.598915	-0.180202	-0.0755361	1.10443	0.013819	-0.207199	0.951282	0	-0.68559	0.647019	0.114729
1094	3580	13.5035		alkane-3	alkane	57_3580	-0.379796	2.26473	2.14401	-0.0567548	-0.402251	1.66544	0.221781	2.71876	3.24703	-0.0085875	-0.0973968	-0.0523089	0	-0.262178	2.18554
1095	3592	13.5485		alkane-4	alkane	57_3592	0.234499	0.2408	-0.369825	-0.680776	-0.928839	-0.675373	-0.721403	0.701063	0.865785	0	0.131597	0.332426	-0.359823	-0.46404	0.137749
1096	3825	14.4219		alkane-5	alkane	57_3825	-2.00801	0.0759646	0	-0.137811	-0.719061	-0.52806	-0.862441	0.869267	0.928551	0.0625005	0.475036	0.0405737	-0.361781	0.235233	-0.221267
1097	4040	15.2279		alkane-6	alkane	57_4040	-2.15994	0.888167	0.336727	-1.94565	-2.03362	0	-1.97024	1.12885	1.40086	-1.48659	-1.05538	-1.31011	0.391237	0.365264	0.565312
1587	4393	16.5511	1200	dodecane	alkane	71_4393	-0.159605	0.453749	0.236803	-0.76651	-0.2151	-0.114584	-0.685891	0.898025	1.29556	-0.229885	0.602403	0.194837	0	0.521866	-1.35147
1109	4663	17.5633		alkane-7	alkane	57_4663	-0.809792	0.641078	0	-0.39689	-0.780219	0.187003	-0.820502	0.844611	1.07589	-0.04828	0.395734	0.150176	-0.797043	0.196596	-0.496426
1111	4813	18.1256		alkane-8	alkane	57_4813	-0.0711073	-0.0071955	-0.347271	0	0.303145	-0.0511388	0.156303	-0.117073	-0.197095	0.337633	0.606336	0.748404	0.0401102	0.0631938	-0.0811961
2138	4884	18.3917		alkane-9	alkane	91_4884	1.12629	0.142872	-0.365825	0.031511	0.29714	-0.0137183	-0.26942	-0.168788	0.760439	0.0536047	0.199456	0	-0.0604115	-0.285971	-0.325345
1116	5032	18.9465		alkane-10	alkane	57_5032	-0.0484615	0.207461	0.120468	-0.302563	0	-0.179706	0.0800533	0.413412	0.179042	-0.0710393	-0.0395284	-0.0218264	0.132374	-0.255257	0
1595	5143	19.3626		alkane-11	alkane	71_5143	-0.0675633	0.855052	-0.175239	-0.309021	0.275942	0.1133	-0.332575	0.832725	0.955716	0	-0.00946033	0.168877	0.117652	-0.00472241	-0.0333862
1543	5267	19.8275		alkane-12	alkane	70_5267	0.331327	0.0913403	-0.159356	-0.344499	-0.00472241	0.032631	-0.212994	0.51245	0.533775	0.230452	-0.0874628	0.0690416	-0.0528167	0	-0.0285692
1124	5655	21.2819		alkane-13	alkane	57_5655	-1.65798	1.03973	0.00467649	-1.14992	-1.36955	0.533466	-1.28038	0.903639	0.881436	-1.32662	-1.17086	-1.34554	0	0.167008	0.165338
1126	5914	22.2528	1400	tetradecane	alkane	57_5914	-0.273964	0.608958	0	-0.0507881	-0.118126	0.10497	-0.0744782	0.521588	0.518424	0.031413	0.0664954	-0.0228641	0.0664954	-0.209595	-0.352881
1128	6240	23.4749		alkane-14	alkane	57_6240	-0.160736	0.266487	-0.135201	0.0979984	0.110861	0.152925	0	0.584963	0.121492	-0.0138944	-0.160736	-0.0660172	-0.0185558	0.0587093	-0.0756997
1129	6618	24.8919		alkane-15	alkane	57_6618	0.976746	0.280795	0	0.471442	-0.495661	0.0804807	0.271639	-0.0629338	-0.587589	-0.0476061	-0.0867081	0.170497	0.0196663	-0.539165	-0.270817
1134	8021	30.1512	1700	heptadecane	alkane	57_8021	0.676128	0	0.0345315	0.204264	0.282418	-0.275749	-0.652088	-0.222352	-0.339733	-0.184615	-0.493243	0.239955	0.165588	-0.593686	0.0747694
484	371	1.47413	426	dimethylamine	amine	44_ 371	0	4.87673	0.0164881	6.01802	5.91687	5.20962	-0.465664	-0.176157	4.37853	-0.162173	-0.324002	-0.152925	-0.344911	-0.263034	0.149514
485	390	1.54535		amine-1	amine	44_ 390	-4.52948	0.106086	-4.78034	0	2.24475	-4.73087	1.78338	1.7237	0.150395	-4.52948	-4.51545	2.80434	1.75463	-4.61664	-4.70942
2101	1595	6.06247	883	xylene	aromatic	91_1595	-0.013379	0.712342	-0.327488	1.49018	0.270414	3.59345	-0.215013	1.5414	1.52298	-0.164387	0	2.05872	-0.0635251	-0.0178664	-0.164387
2255	1748	6.636	895	styrene	aromatic	104_1748	0.00454035	-0.749144	0.5115	0.19037	-1.08547	0	-0.490894	0.36118	-0.895848	-0.467126	0.267952	-0.50696	-1.43911	0.303392	0.0225602
1900	2316	8.76523	960	benzaldehyde	aromatic	77_2316	-0.152875	0.46228	0	0.178611	0.968291	0.846035	-0.309243	1.08746	0.666263	-0.0317089	-0.131245	-0.161618	-0.441413	0.0348588	-0.247438
2114	2996	11.3143	1055	benzeneacetaldehyde	aromatic	91_2996	-2.75071	0.814395	-2.23501	-2.35839	0.824596	-2.27903	-2.17328	-1.93053	-1.62917	0.862622	0.898998	0.55507	1.83648	0	1.76105
2126	3641	13.7322	1129	phenylethyl alcohol	aromatic	91_3641	-0.171078	-0.245625	0	-0.324235	0.209827	0.0763034	0.233543	-0.0232323	-0.278792	-0.0232323	-0.0708503	0.0046019	2.93096	0.0763034	3.58496
401	589	2.29133	613	ethyl acetate	ester	43_ 589	-3.97543	0.54407	1.49716	1.59762	-0.868865	-3.9895	-2.26818	-2.89264	0.450947	0	1.8136	-0.921584	0.0175536	1.02574	-0.306575
103	623	2.41878		ester-1	ester	40_ 623	1.60062	0.835185	-2.03694	0.693016	-2.13858	-0.0486416	0	-0.423633	-0.723872	-1.97452	0.839535	0.300606	0.544338	0.100452	-1.94659
408	761	2.9361		ester-2	ester	43_ 761	0.129416	0.0772651	-0.249095	-0.288469	0.0231577	0	5.07768	1.70796	-0.0668919	-0.131912	-0.0330583	-0.131912	5.51924	-0.00467649	0.0139392
431	1654	6.28363	889	3-methylbutyl acetate	ester	43_1654	-1.88511	-0.219427	2.28573	1.61352	0.529193	-1.63151	-1.88511	-1.87574	-1.78526	-2.08112	2.01424	1.22838	1.18147	0	1.88708
1099	4289	16.1613		ester-3	ester	57_4289	-1.11744	0.117284	0.527439	-0.100963	-1.07227	-0.0153542	-0.60925	0.566042	0.764429	-0.252266	0.188085	0	-0.852704	0.0899486	0.14411
463	4485	16.896		ester-4	ester	43_4485	-0.331059	0.00454393	0	-0.0462442	1.17346	0.130453	0.0667004	-0.0604115	0.0448078	0.101052	0.031511	-0.153521	-0.274916	-0.253057	-0.00913101
1541	4989	18.7853		ester-5	ester	70_4989	1.00446	0.383998	-0.465026	-0.301967	0.0243592	-0.180572	-0.130819	0.590906	0.533432	0.0612144	0.0265534	-0.0686038	-0.0874628	0	-0.381194
2092	9762	36.6776	1992	ethyl hexadecanoate	ester	88_9762	-0.121991	0	-0.368151	-0.631186	0.770369	0.112475	-0.540175	0.886237	-0.425182	-0.194503	-0.368151	0.72522	1.24359	1.17617	2.19
2440	4204	15.8427	1187	dill ether	ester	137_4204	-0.229448	-2.87041	0	0.237629	0.664856	0.440138	0.0917066	-0.650946	-0.0530907	0.232022	-0.623749	-0.588596	0.843886	-0.434412	0.170621
389	435	1.71403		ketone-1	ketone	43_ 435	1.00703	0.626942	-3.08688	0.182696	0.0733101	-0.227002	-3.11205	-2.89111	0.0710746	-3.0378	0.7802	-2.99971	0.256852	0	-0.183317
594	1400	5.33148		ketone-2	ketone	45_1400	-0.0329504	2.0248	-0.253757	0.964667	-0.023459	-0.0187366	0.219731	-0.0521227	0.0592659	0.0770224	-0.136573	0.0184963	-0.178092	0	5.98883
2579	9591	36.0366	1956	cembrene A	terpene	229_9591	1.08405	0	-0.30312	-0.698474	0.4757	-0.0798613	0.295128	0.164341	-0.00788899	-0.123119	-0.565912	0.439174	0.428253	-0.00492556	1.14979
2164	2009	7.6144	931	a-thujene	terpene	93_2009	-1.69078	-2.03442	0.174428	0.902813	0.570137	0.15551	1.09858	-1.05707	-1.01064	0.504113	-0.21874	0.598189	0	-0.597635	-0.630094
2165	2060	7.80558	939	a-pinene	terpene	93_2060	-1.46788	-2.29989	-0.0598966	0	0.932851	0.220937	1.16194	-1.01283	-0.446786	0.362837	0.214571	1.01491	0.0874302	-0.0462635	-0.28155
2166	2379	9.0014	981	sabinene	terpene	93_2379	-1.16412	-2.93612	-0.122505	-0.177414	0.813707	0.391768	1.89038	-1.19464	-0.0837615	0.797564	0.556292	0.642027	0.622864	-0.141546	0
2167	2403	9.09137	984	b-pinene	terpene	93_2403	-0.940527	-2.15815	0	-0.484449	0.62566	0.407104	1.41925	-1.0214	-0.130834	0.374698	0.169876	0.559583	0.258523	-0.0159109	-0.683505
2169	2524	9.54495	989	b-myrcene	terpene	93_2524	-0.137042	-2.66119	0.429706	-0.226068	0.802729	-0.159483	1.52364	-1.80895	0	0.28705	0.356122	-0.0524543	0.499467	-0.464547	0.0938641
2170	2632	9.9498	1004	a-phellandrene	terpene	93_2632	-0.796892	-3.61688	1.17758	0.219106	0	-1.41058	1.95917	-1.82629	0.76324	0.795461	-0.540821	0.567659	-1.35376	-1.77239	0.0979467
2171	2680	10.1297	1006	3-carene	terpene	93_2680	-0.462914	-1.31979	0.795071	-0.140396	0.625763	0	1.32492	-0.581221	-0.0996886	0.077101	0.0515115	0.367437	0.0515115	-0.155813	-0.396605
2349	2805	10.5983	1026	p-cymene	terpene	119_2805	-0.472537	-2.48296	1.72249	0.484357	0.445108	-0.487895	1.821	-1.4879	0.690241	0.712181	-0.0913489	0	-0.0717772	-0.949799	0.229547
2172	2839	10.7258	1030	limonene	terpene	93_2839	-0.332473	-2.56659	0.460685	0.320261	0.587079	-0.13373	1.53485	-1.47361	-0.186306	0.44345	0.42982	-0.0709895	0.271309	-0.357698	0
2174	3098	11.6967	1062	g-terpinene	terpene	93_3098	0	-0.464593	-0.102885	1.36839	0.87481	0.750022	1.06771	-0.331327	0.248913	0.17947	-0.00375213	-0.438968	0.536699	-0.226771	-0.179324
2175	3197	12.0678	1088	terpinolene	terpene	93_3197	-1.27045	-1.70044	0.311754	0.377035	1.06889	-0.0824622	0.150152	-0.623492	-0.391932	0.555434	-0.451575	0	0.24164	-0.483784	0.151386
2178	3474	13.1061		monoterpene-1	terpene	93_3474	-0.626366	-1.4363	0	0.64052	1.7619	0.480182	0.455489	-0.397376	-0.211329	0.559189	-0.0422612	-0.218095	0.607552	-0.249438	0.0304951
2181	4136	15.5877	1177	4-terpineol	terpene	93_4136	-0.732852	-1.0471	0.0495959	0.116665	1.4943	0.360738	0.112861	-0.776284	-0.180778	0	-0.643277	-0.563498	0.590102	-1.18545	0.0907906
2373	5420	20.401	1305	4-terpinenylacetate	terpene	121_5420	-0.137504	-0.153044	-0.244419	-0.142665	1.13942	-0.122128	1.32567	0.00467649	0.435386	0.00933786	-0.0524674	0	0.414452	0.0506261	-0.195324
2520	5723	21.5368	1377	a-copaene	terpene	161_5723	-0.039501	-1.5227	0.395297	-0.512109	1.67205	0	1.59757	-0.32008	0.774357	-0.518454	0.0220263	-0.805999	0.756366	0.0191088	-0.555668
2521	5831	21.9417	1390	b-cubebene	terpene	161_5831	0.0677446	0.0365259	-0.120495	0.0138058	1.09398	-0.110477	0.926486	-0.0857299	0	-0.0517825	-0.219313	-0.0565835	0.190331	-0.161281	0.161681
2185	6059	22.7964	1418	b-caryophyllene	terpene	93_6059	0	-1.22347	0.415534	-0.669953	1.77921	0.0756751	1.5446	-0.0484646	0.997267	-0.312218	0.0985755	-0.7251	0.603379	-0.158859	-0.78543
2186	6312	23.7448	1454	a-caryophyllene	terpene	93_6312	0.366002	-0.204912	0.0252478	-0.269233	1.64901	0.528694	1.40568	-0.137322	0.585569	-0.0109572	0	-0.412009	0.39949	-0.167653	-0.421724
2187	6700	25.1992		sesquiterpene-1	terpene	93_6700	0.666944	-0.00650352	0.334419	-0.0732039	2.05569	0.327541	2.25644	-0.119448	0.53881	-0.11008	0	-0.0195992	0.520832	-0.299394	-0.304727
2525	6812	25.6191	1524	d-cadinene	terpene	161_6812	-0.0524674	-0.308549	0	-0.286523	1.04846	0.0827111	1.18774	-0.151008	0.408864	-0.131245	0.0911479	-0.068822	0.0397705	0.0484615	-0.291998
514	437	1.72153		na-1	na	45_ 437	-4.14688	0.899318	-4.42698	0.399474	0.190877	-0.16798	0.791908	-4.34681	-4.22984	0.62473	1.8341	1.93252	0	-4.26625	-0.153521
1529	3323	12.5401		na-1	na	70_3323	1.31968	0.219614	-0.326793	-0.399107	-1.12711	-0.857023	-1.06162	0.681519	0.24313	0.0492504	0.0423167	-0.283837	-1.19104	0.189446	0
2382	3431	12.945		na-2	na	123_3431	1.97147	0	-0.215168	-0.136635	0.962582	0.0554131	0.206161	-0.127112	0.0761717	-0.117652	-0.303577	-0.108253	0.30268	-0.0486099	0.542333
2516	5571	20.9671		na-3	na	159_5571	0.697971	-0.0138058	-0.428843	0.0317089	0.118644	0.110183	-0.0995357	-0.0608033	0.164316	-0.0138058	0.236067	0.0272215	0	-0.027745	-0.201176
